# Supplementary material for: Transfection With Plasmid Causing Stable Expression of a Foreign Gene Affects General Proteome Pattern in Giardia lamblia Trophozoites
Source: Front Cell Infect Microbiol. 2020 Dec 18;10:602756. doi: 10.3389/fcimb.2020.602756 (PMC7775365; doi:10.3389/fcimb.2020.602756)
Supplement: Supplementary file 2 [file Table_2.xlsx]

## Sheet: proteinGroups cleaned
Leading_Protein	GN	Protein IDs	Majority protein IDs	Fasta headers	Number of proteins	Razor + unique peptides	Sequence coverage [%]	Mol. weight [kDa]	Sequence length	Q-value	Score	Num Ident byMSMS//byMatch WT	Num Ident byMSMS//byMatch GusA	Intensity	iBAQ peptides	MS/MS count	Only identified by site	Potential contaminant	Taxonomy IDs	iBAQ	iBAQ 1_WT_i01	iBAQ 1_WT_i02	iBAQ 1_WT_i03	iBAQ 2_WT_i01	iBAQ 2_WT_i02	iBAQ 2_WT_i03	iBAQ 3_WT_i01	iBAQ 3_WT_i02	iBAQ 3_WT_i03	iBAQ 4_GusA_i01	iBAQ 4_GusA_i02	iBAQ 4_GusA_i03	iBAQ 5_GusA_i01	iBAQ 5_GusA_i02	iBAQ 5_GusA_i03	iBAQ 6_GusA_i01	iBAQ 6_GusA_i02	iBAQ 6_GusA_i03	LFQ 1_WT_i01	LFQ 1_WT_i02	LFQ 1_WT_i03	LFQ 2_WT_i01	LFQ 2_WT_i02	LFQ 2_WT_i03	LFQ 3_WT_i01	LFQ 3_WT_i02	LFQ 3_WT_i03	LFQ 4_GusA_i01	LFQ 4_GusA_i02
CON__sp|P00761|TRYP_PIG		CON__sp|P00761|TRYP_PIG	CON__sp|P00761|TRYP_PIG		1	4	25.1	24.409	231	0	323.31	9//0	9//0	47245000000	12	212		+	-1	3937000000	236540000	240090000	224290000	273370000	271040000	252760000	230070000	198880000	194830000	171560000	164870000	118400000	176590000	195380000	186070000	280420000	255030000	266850000	2734700000	2791500000	2791700000	3790700000	3910000000	3664100000	2612900000	2481500000	2554100000	1011200000	987840000
CON__sp|P02662|CASA1_BOVIN		CON__sp|P02662|CASA1_BOVIN	CON__sp|P02662|CASA1_BOVIN		1	2	8.4	24.529	214	0.0030414	2.0448	6//0	7//1	10164000000	10	17		+	-1	1016400000		61434000	61858000	50862000			53898000	52895000	57070000			1821600	138720000	134020000	138040000	1451700	126710000	137610000		619580000	664480000	622980000			562340000	550160000	628110000
CON__sp|P02769|ALBU_BOVIN		CON__sp|P02769|ALBU_BOVIN	CON__sp|P02769|ALBU_BOVIN		1	31	62.6	69.293	607	0	191.65	9//0	9//0	4948700000	42	173		+	-1	117830000	21240000	18203000	18652000	360270	493530	656400	535510	902360	990790	18632000	17095000	15560000	863050	763210	928420	633670	895240	421370	874110000	782980000	810180000	17027000	25482000	27973000	8912900	37634000	39232000	351550000	363420000
CON__sp|P04264|K2C1_HUMAN		CON__sp|P04264|K2C1_HUMAN	CON__sp|P04264|K2C1_HUMAN		1	20	29.7	66.038	644	0	154.98	9//0	9//0	4239500000	31	155		+	-1	136760000	12606000	10884000	9114400	4839700	5604100	6642900	15279000	10236000	10378000	2941300	2341600	2451300	2665600	3099300	3105200	10590000	9616900	14365000	333170000	298700000	283280000	222390000	230530000	236960000	310950000	252270000	364460000	66480000	59935000
CON__sp|P13645|K1C10_HUMAN		CON__sp|P13645|K1C10_HUMAN;CON__sp|Q7Z3Y7|K1C28_HUMAN;CON__sp|Q14525|KT33B_HUMAN;CON__sp|Q15323|K1H1_HUMAN;CON__sp|O76013-2|KRT36_HUMAN;CON__sp|Q14532|K1H2_HUMAN;CON__sp|O76014|KRT37_HUMAN;CON__sp|Q7Z3Z0|K1C25_HUMAN;CON__sp|O76015|KRT38_HUMAN;CON__sp|Q7Z3Y8|K1C27_HUMAN;CON__sp|O76013|KRT36_HUMAN;CON__sp|Q7Z3Y9|K1C26_HUMAN;CON__sp|Q2M2I5|K1C24_HUMAN	CON__sp|P13645|K1C10_HUMAN		13	16	31.7	58.826	584	0	73.501	9//0	9//0	3399700000	26	81		+	-1;-1;-1;-1;-1;-1;-1;-1;-1;-1;-1;-1;-1	130760000	12129000	8049600	11497000	2648400	3903800	5102000	6860300	6947600	5077000	5330100	3856600	3931000	4988800	6881000	5383500	12106000	13250000	12817000	276590000	288680000	349090000	124080000	114090000	119020000	143430000	150450000	182520000	50171000	42851000
CON__sp|P35527|K1C9_HUMAN		CON__sp|P35527|K1C9_HUMAN;CON__sp|Q99456|K1C12_HUMAN	CON__sp|P35527|K1C9_HUMAN		2	13	32.7	62.064	623	0	214.34	9//0	5//0	1357200000	26	82		+	-1;-1	52201000	1278800	1710400	1288200	3699900	4903300	3708600	8209800	9417500	7598500	493740		1900400				2734300	3017200	2240100	64049000	58655000	58312000	128450000	133760000	126880000	159000000	171880000	172520000	17479000
CON__sp|P35908|K22E_HUMAN		CON__sp|P35908|K22E_HUMAN;CON__sp|Q5XKE5|K2C79_HUMAN;CON__sp|P12035|K2C3_HUMAN;CON__sp|Q01546|K22O_HUMAN;CON__sp|Q86Y46-2|K2C73_HUMAN;CON__sp|P08729|K2C7_HUMAN;CON__sp|Q7RTS7|K2C74_HUMAN;CON__sp|P19013|K2C4_HUMAN;CON__sp|Q86Y46|K2C73_HUMAN;CON__sp|Q7Z794|K2C1B_HUMAN	CON__sp|P35908|K22E_HUMAN		10	10	27.1	65.432	639	0	25.1	5//4	4//5	464820000	39	25		+	-1;-1;-1;-1;-1;-1;-1;-1;-1;-1	11918000	612950	601080	1120600	78635			2082600	1726700	898610				361020		165580	1623800	718190	1928500	16243000	18287000	37057000	22316000			46139000	38785000	14702000
GL50803_10013-t26_1-p1|GL50803_10013-t26_1		GL50803_10013-t26_1-p1|GL50803_10013-t26_1	GL50803_10013-t26_1-p1|GL50803_10013-t26_1	gene=GL50803_10013, organism=Giardia_Assemblage_A_isolate_WB, gene_product=hypothetical protein, transcript_product=hypothetical protein, location=GLCHR03:1210321-1210983(+), protein_length=220, sequence_SO=chromosome, SO=protein_coding, is_pseudo=false	1	6	30	24.462	220	0	39.686	9//0	9//0	2448800000	15	31			-1	163250000	4072800	2268800	4710900	2870900	2798900	3071100	4624200	4696000	5187100	20793000	11039000	11849000	11108000	11705000	16997000	12842000	23235000	9384000	44453000	39710000	41683000	36738000	85181000	49047000	116570000	77248000	89129000	189070000	40200000
GL50803_10016-t26_1-p1|GL50803_10016-t26_1		GL50803_10016-t26_1-p1|GL50803_10016-t26_1	GL50803_10016-t26_1-p1|GL50803_10016-t26_1	gene=GL50803_10016, organism=Giardia_Assemblage_A_isolate_WB, gene_product=hypothetical protein, transcript_product=hypothetical protein, location=GLCHR03:1212960-1213913(-), protein_length=317, sequence_SO=chromosome, SO=protein_coding, is_pseudo=false	1	13	52.1	35.33	317	0	138.46	9//0	9//0	5502400000	11	200			-1	500220000	19113000	24868000	24359000	19550000	19558000	18013000	15698000	20353000	16763000	16745000	44840000	17487000	35793000	33880000	46959000	44487000	43305000	38452000	210760000	205490000	236260000	225880000	232050000	201110000	213490000	202880000	230280000	193660000	212010000
GL50803_10019-t26_1-p1|GL50803_10019-t26_1		GL50803_10019-t26_1-p1|GL50803_10019-t26_1	GL50803_10019-t26_1-p1|GL50803_10019-t26_1	gene=GL50803_10019, organism=Giardia_Assemblage_A_isolate_WB, gene_product=Phospholipid-transporting ATPase IA, putative, transcript_product=Phospholipid-transporting ATPase IA, putative, location=GLCHR03:1216519-1221201(-), protein_length=1560, sequence_S	1	3	2.8	173.78	1560	0.00358	1.4508	1//0	6//2	211190000	71	5			-1	2974600	1795400									61234	195050		222790	146360	118880	97605	126090	211140										3485300	7439700
GL50803_10027-t26_1-p1|GL50803_10027-t26_1		GL50803_10027-t26_1-p1|GL50803_10027-t26_1	GL50803_10027-t26_1-p1|GL50803_10027-t26_1	gene=GL50803_10027, organism=Giardia_Assemblage_A_isolate_WB, gene_product=hypothetical protein, transcript_product=hypothetical protein, location=GLCHR05:1201281-1202036(+), protein_length=251, sequence_SO=chromosome, SO=protein_coding, is_pseudo=false	1	4	18.7	28.142	251	0	25.125	6//1	5//2	217320000	17	13			-1	12784000	829430	929210	1020800	856090	776530	949200	478530				947190		1136300	1150500	990410	1592100		1127500	13200000	14302000	18070000	18190000	15954000	20135000	12336000
GL50803_10038-t26_1-p1|GL50803_10038-t26_1		GL50803_10038-t26_1-p1|GL50803_10038-t26_1	GL50803_10038-t26_1-p1|GL50803_10038-t26_1	gene=GL50803_10038, organism=Giardia_Assemblage_A_isolate_WB, gene_product=Alpha-18 giardin, transcript_product=Alpha-18 giardin, location=GLCHR05:1188239-1189099(+), protein_length=286, sequence_SO=chromosome, SO=protein_coding, is_pseudo=false	1	12	52.1	32.335	286	0	40.281	9//0	9//0	2441900000	13	103			-1	187840000	9616100	9395300	7023200	7190300	5748700	4347700	5831100	7875300	6481800	17271000	20787000	11957000	13968000	12534000	16507000	10094000	11622000	9591400	99410000	91487000	84689000	71659000	88235000	76877000	86899000	107240000	94645000	115980000	141350000
GL50803_10073-t26_1-p1|GL50803_10073-t26_1		GL50803_10073-t26_1-p1|GL50803_10073-t26_1	GL50803_10073-t26_1-p1|GL50803_10073-t26_1	gene=GL50803_10073, organism=Giardia_Assemblage_A_isolate_WB, gene_product=Alpha-12 giardin, transcript_product=Alpha-12 giardin, location=GLCHR05:4415487-4416458(+), protein_length=323, sequence_SO=chromosome, SO=protein_coding, is_pseudo=false	1	5	17.6	36.076	323	0	65.033	9//0	9//0	767340000	19	45			-1	40386000	1315100	1685900	571350	1153200	1081100	1689800	419550	2052600	2631700	3184600	2511900	4456000	3214000	3101500	3395000	2988600	2571700	2362600	24388000	35924000	27410000	33804000	32595000	33966000	22046000	26643000	37672000	33413000	28432000
GL50803_100864-t26_1-p1|GL50803_100864-t26_1		GL50803_100864-t26_1-p1|GL50803_100864-t26_1	GL50803_100864-t26_1-p1|GL50803_100864-t26_1	gene=GL50803_100864, organism=Giardia_Assemblage_A_isolate_WB, gene_product=Vacuolar protein sorting 26, putative, transcript_product=Vacuolar protein sorting 26, putative, location=GLCHR05:1425877-1427472(+), protein_length=531, sequence_SO=chromosome, SO	1	18	40.1	57.377	531	0	191.49	9//0	9//0	9158500000	20	254			-1	457930000	22182000	19116000	16090000	9922700	12120000	12149000	18811000	16807000	16392000	32527000	40342000	33367000	35417000	37066000	35808000	37185000	30935000	31690000	404800000	353530000	350640000	276270000	295590000	293480000	381450000	351300000	355720000	347610000	380960000
GL50803_100906-t26_1-p1|GL50803_100906-t26_1		GL50803_100906-t26_1-p1|GL50803_100906-t26_1	GL50803_100906-t26_1-p1|GL50803_100906-t26_1	gene=GL50803_100906, organism=Giardia_Assemblage_A_isolate_WB, gene_product=Dynein heavy chain, putative, transcript_product=Dynein heavy chain, putative, location=GLCHR03:1910353-1927005(+), protein_length=5550, sequence_SO=chromosome, SO=protein_coding,	1	28	8.8	622.99	5550	0	127.55	9//0	9//0	5281600000	264	142			-1	20006000	536410	506880	504500	421700	381340	508350	502930	526590	445580	1781500	2899200	1705000	3164400	1439700	1061000	1254800	1142600	1223700	171720000	154280000	151610000	155290000	169410000	205240000	189500000	191330000	210570000	233950000	226660000
GL50803_10091-t26_1-p1|GL50803_10091-t26_1		GL50803_10091-t26_1-p1|GL50803_10091-t26_1	GL50803_10091-t26_1-p1|GL50803_10091-t26_1	gene=GL50803_10091, organism=Giardia_Assemblage_A_isolate_WB, gene_product=Ribosomal protein L23, transcript_product=Ribosomal protein L23, location=GLCHR05:1285238-1285666(-), protein_length=142, sequence_SO=chromosome, SO=protein_coding, is_pseudo=false	1	13	81	15.422	142	0	105.97	9//0	9//0	32938000000	9	271			-1	3659800000	124050000	116380000	97687000	106030000	99508000	105320000	122180000	109030000	113190000	365620000	345980000	335990000	281440000	291200000	255760000	278110000	246150000	266180000	1110700000	1076700000	1124200000	1163600000	1125100000	1281200000	1026800000	1059800000	1085200000	1405300000	1383800000
GL50803_100955-t26_1-p1|GL50803_100955-t26_1		GL50803_100955-t26_1-p1|GL50803_100955-t26_1	GL50803_100955-t26_1-p1|GL50803_100955-t26_1	gene=GL50803_100955, organism=Giardia_Assemblage_A_isolate_WB, gene_product=Mitotic spindle checkpoint protein MAD2, transcript_product=Mitotic spindle checkpoint protein MAD2, location=GLCHR04:1690780-1691391(+), protein_length=203, sequence_SO=chromosome	1	9	44.3	22.545	203	0	59.9	9//0	9//0	4150700000	10	125			-1	415070000	14250000	12850000	12610000	6914300	5971400	8105600	10408000	15343000	10856000	41477000	48229000	35094000	33903000	28454000	32335000	38095000	32329000	27840000	141370000	131600000	138420000	100440000	100860000	119150000	122860000	154190000	145220000	201030000	204260000
GL50803_101074-t26_1-p1|GL50803_101074-t26_1		GL50803_101074-t26_1-p1|GL50803_101074-t26_1	GL50803_101074-t26_1-p1|GL50803_101074-t26_1	gene=GL50803_101074, organism=Giardia_Assemblage_A_isolate_WB, gene_product=VSP with INR, transcript_product=VSP with INR, location=GLCHR03:76224-78443(+), protein_length=739, sequence_SO=chromosome, SO=protein_coding, is_pseudo=false	1	46	66.2	76.763	739	0	323.31	9//0	9//0	42150000000	34	887			-1	1239700000	41752000	41993000	42540000	33361000	34157000	34816000	25588000	25567000	28118000	94614000	89320000	100860000	103400000	106250000	96623000	108270000	116160000	116310000	1394900000	1326700000	1453300000	1439200000	1496900000	1494300000	1061300000	1039000000	1132400000	1591700000	1512500000
GL50803_101138-t26_1-p1|GL50803_101138-t26_1		GL50803_101138-t26_1-p1|GL50803_101138-t26_1	GL50803_101138-t26_1-p1|GL50803_101138-t26_1	gene=GL50803_101138, organism=Giardia_Assemblage_A_isolate_WB, gene_product=Dynein heavy chain, transcript_product=Dynein heavy chain, location=GLCHR04:31867-47358(+), protein_length=5163, sequence_SO=chromosome, SO=protein_coding, is_pseudo=false	1	9	2.7	578.21	5163	0	9.2369	6//2	7//2	406650000	255	18			-1	1594700	109380	89014	106090	8161.6	36296	45491	57324	38887		84230	375050	185730	176490	42494	115780	22755	50616	50906	15817000	16138000	18895000	9304700	12044000	11605000	12104000	16335000		14296000	18138000
GL50803_101168-t26_1-p1|GL50803_101168-t26_1		GL50803_101168-t26_1-p1|GL50803_101168-t26_1	GL50803_101168-t26_1-p1|GL50803_101168-t26_1	gene=GL50803_101168, organism=Giardia_Assemblage_A_isolate_WB, gene_product=Protein 21.1, transcript_product=Protein 21.1, location=GLCHR04:463925-467290(+), protein_length=1121, sequence_SO=chromosome, SO=protein_coding, is_pseudo=false	1	10	15.3	125.03	1121	0	14.778	3//1	7//2	419640000	55	13			-1	7629800	250350		50693		236170		135010			711780	1603700	1277700	547290	916410	410810	223040	435630	831230										19557000	28036000
GL50803_101260-t26_1-p1|GL50803_101260-t26_1		GL50803_101260-t26_1-p1|GL50803_101260-t26_1	GL50803_101260-t26_1-p1|GL50803_101260-t26_1	gene=GL50803_101260, organism=Giardia_Assemblage_A_isolate_WB, gene_product=hypothetical protein, transcript_product=hypothetical protein, location=GLCHR04:2216881-2218644(-), protein_length=587, sequence_SO=chromosome, SO=protein_coding, is_pseudo=false	1	4	9.2	66.457	587	0	14.752	2//5	7//1	145380000	29	7			-1	5013200	138620	146040		73279	92287		126940	137700	176880	1344100	481500	282120	421650			155400	145640	1291100	6409600	6583300		4540600	5516900		6078900	6446500	8115100	4771000	9145200
GL50803_101278-t26_1-p1|GL50803_101278-t26_1		GL50803_101278-t26_1-p1|GL50803_101278-t26_1	GL50803_101278-t26_1-p1|GL50803_101278-t26_1	gene=GL50803_101278, organism=Giardia_Assemblage_A_isolate_WB, gene_product=hypothetical protein, transcript_product=hypothetical protein, location=GLCHR05:3564268-3568260(+), protein_length=1330, sequence_SO=chromosome, SO=protein_coding, is_pseudo=false	1	72	74.3	149.77	1330	0	323.31	9//0	9//0	66560000000	62	1385			-1	1073500000	47475000	44548000	43774000	34814000	34802000	35292000	43603000	43172000	40964000	84151000	92821000	92775000	72261000	77712000	79244000	66197000	63915000	76023000	2860900000	2791600000	2788900000	2601400000	2698300000	2659800000	2714300000	2739500000	2889400000	2496800000	2507100000
GL50803_101326-t26_1-p1|GL50803_101326-t26_1		GL50803_101326-t26_1-p1|GL50803_101326-t26_1	GL50803_101326-t26_1-p1|GL50803_101326-t26_1	gene=GL50803_101326, organism=Giardia_Assemblage_A_isolate_WB, gene_product=hypothetical protein, transcript_product=hypothetical protein, location=GLCHR04:1543814-1544776(+), protein_length=320, sequence_SO=chromosome, SO=protein_coding, is_pseudo=false	1	8	33.8	35.101	320	0	57.452	9//0	9//0	1799700000	12	53			-1	149980000	7254600	8200800	7607700	5724000	933100	5789900	6347400	7350100	6574400	12286000	10463000	11623000	12783000	10720000	12190000	9788000	6560600	7779400	78757000	82641000	86701000	82761000	49533000	91536000	73857000	97316000	83491000	60480000	64792000
GL50803_101339-t26_1-p1|GL50803_101339-t26_1		GL50803_101339-t26_1-p1|GL50803_101339-t26_1	GL50803_101339-t26_1-p1|GL50803_101339-t26_1	gene=GL50803_101339, organism=Giardia_Assemblage_A_isolate_WB, gene_product=FKBP-type peptidyl-prolyl cis-trans isomerase, transcript_product=FKBP-type peptidyl-prolyl cis-trans isomerase, location=GLCHR03:210513-211160(+), protein_length=215, sequence_SO=	1	7	47	23.859	215	0	23.829	9//0	9//0	3956500000	7	92			-1	565210000	18424000	17617000	25137000	11335000	12299000	14303000	15250000	19348000	16765000	33493000	43393000	42647000	47663000	57316000	53649000	51357000	40654000	44562000	137870000	157080000	142040000	117740000	133450000	113450000	121450000	133580000	131810000	161100000	137570000
GL50803_101397-t26_1-p1|GL50803_101397-t26_1		GL50803_101397-t26_1-p1|GL50803_101397-t26_1	GL50803_101397-t26_1-p1|GL50803_101397-t26_1	gene=GL50803_101397, organism=Giardia_Assemblage_A_isolate_WB, gene_product=Protein 21.1, transcript_product=Protein 21.1, location=GLCHR02:1116272-1117312(-), protein_length=346, sequence_SO=chromosome, SO=protein_coding, is_pseudo=false	1	3	14.5	37.336	346	0	8.502	3//4	7//1	166550000	20	10			-1	8327400			688010	468450	626440	202930	242930		296650	743470		837640	853350	833450	785310	643690	555220	549850			8342800	8181500	12073000	6648100				8318800
GL50803_101501-t26_1-p1|GL50803_101501-t26_1		GL50803_101501-t26_1-p1|GL50803_101501-t26_1	GL50803_101501-t26_1-p1|GL50803_101501-t26_1	gene=GL50803_101501, organism=Giardia_Assemblage_A_isolate_WB, gene_product=Seryl-tRNA synthetase, transcript_product=Seryl-tRNA synthetase, location=GLCHR03:1191832-1193205(-), protein_length=457, sequence_SO=chromosome, SO=protein_coding, is_pseudo=false	1	33	76.6	51.756	457	0	323.31	9//0	9//0	19177000000	26	463			-1	737580000	24407000	23043000	21247000	21855000	18750000	17502000	21288000	20987000	18205000	66239000	59403000	51909000	61722000	63987000	59152000	62952000	63373000	61565000	669270000	676520000	661380000	654510000	659770000	658620000	698370000	697810000	659950000	689480000	707780000
GL50803_101534-t26_1-p1|GL50803_101534-t26_1		GL50803_101534-t26_1-p1|GL50803_101534-t26_1;GL50803_42698-t26_1-p1|GL50803_42698-t26_1;GL50803_137728-t26_1-p1|GL50803_137728-t26_1	GL50803_101534-t26_1-p1|GL50803_101534-t26_1	gene=GL50803_101534, organism=Giardia_Assemblage_A_isolate_WB, gene_product=Kinase, NEK, transcript_product=Kinase, NEK, location=GLCHR02:1091840-1092697(+), protein_length=285, sequence_SO=chromosome, SO=protein_coding, is_pseudo=false	3	17	73.7	31.413	285	0	183.43	9//0	9//0	10984000000	19	285			-1;-1;-1	578120000	20644000	17246000	16139000	17275000	12121000	13282000	24258000	18644000	19091000	59417000	54834000	43959000	44287000	46896000	47147000	41265000	40212000	41403000	357550000	338700000	375070000	393400000	342170000	408890000	430080000	400970000	407750000	456980000	461630000
GL50803_10161-t26_1-p1|GL50803_10161-t26_1		GL50803_10161-t26_1-p1|GL50803_10161-t26_1	GL50803_10161-t26_1-p1|GL50803_10161-t26_1	gene=GL50803_10161, organism=Giardia_Assemblage_A_isolate_WB, gene_product=hypothetical protein, transcript_product=hypothetical protein, location=GLCHR03:1557181-1559742(-), protein_length=853, sequence_SO=chromosome, SO=protein_coding, is_pseudo=false	1	3	5.2	91.921	853	0	3.3906	2//0	4//1	79191000	24	7			-1	3299600													397780	399070	811730	463980	1227100
GL50803_10167-t26_1-p1|GL50803_10167-t26_1		GL50803_10167-t26_1-p1|GL50803_10167-t26_1	GL50803_10167-t26_1-p1|GL50803_10167-t26_1	gene=GL50803_10167, organism=Giardia_Assemblage_A_isolate_WB, gene_product=Coiled-coil protein, transcript_product=Coiled-coil protein, location=GLCHR03:1540416-1543988(+), protein_length=1190, sequence_SO=chromosome, SO=protein_coding, is_pseudo=false	1	79	71.4	133.02	1190	0	323.31	9//0	9//0	53422000000	71	1137			-1	752420000	26805000	26360000	25123000	23476000	21098000	19475000	28654000	26387000	25603000	73785000	61480000	75403000	57853000	49289000	58108000	54385000	47069000	52069000	1927300000	1961800000	1894300000	1921900000	1988500000	2081800000	1935200000	1981800000	2041400000	2170300000	2130300000
GL50803_101765-t26_1-p1|GL50803_101765-t26_1		GL50803_101765-t26_1-p1|GL50803_101765-t26_1	GL50803_101765-t26_1-p1|GL50803_101765-t26_1	gene=GL50803_101765, organism=Giardia_Assemblage_A_isolate_WB, gene_product=VSP, transcript_product=VSP, location=GLCHR03:1702497-1704596(+), protein_length=699, sequence_SO=chromosome, SO=protein_coding, is_pseudo=false	1	5	12.6	71.965	699	0	114.56	8//0	9//0	428770000	37	32			-1	11588000							110030			428690	1424300	1284100	1377900	1492900	1260200	1490300	1239200	1480800							10560000			18522000	25561000
GL50803_10181-t26_1-p1|GL50803_10181-t26_1		GL50803_10181-t26_1-p1|GL50803_10181-t26_1	GL50803_10181-t26_1-p1|GL50803_10181-t26_1	gene=GL50803_10181, organism=Giardia_Assemblage_A_isolate_WB, gene_product=hypothetical protein, transcript_product=hypothetical protein, location=GLCHR01:712430-714706(+), protein_length=758, sequence_SO=chromosome, SO=protein_coding, is_pseudo=false	1	11	23	85.259	758	0	38.302	6//3	9//0	802100000	41	34			-1	19563000	911340	783200	884520	216920	245030	209340	204980	368090	550280	2392400	534660	1540900	2613500	1643500	1991900	1522200	1705000	1245600	25907000	27420000	20938000	25519000	17631000	18839000	27254000	23873000	34714000	29001000	19075000
GL50803_101810-t26_1-p1|GL50803_101810-t26_1		GL50803_101810-t26_1-p1|GL50803_101810-t26_1	GL50803_101810-t26_1-p1|GL50803_101810-t26_1	gene=GL50803_101810, organism=Giardia_Assemblage_A_isolate_WB, gene_product=Phospholipid-transporting ATPase IIB, putative, transcript_product=Phospholipid-transporting ATPase IIB, putative, location=GLCHR01:324324-328622(-), protein_length=1432, sequence_	1	4	2.7	159.45	1432	0	17.667	9//0	9//0	477720000	69	35			-1	6923500	366800	334050	413000	326680		430120	193180	446370	159310	880750		305770	579160	496750	509870	398560	548310	534860	22925000	20641000	28375000	26374000		21043000	20344000	24201000	18198000	16168000
GL50803_101832-t26_1-p1|GL50803_101832-t26_1		GL50803_101832-t26_1-p1|GL50803_101832-t26_1	GL50803_101832-t26_1-p1|GL50803_101832-t26_1	gene=GL50803_101832, organism=Giardia_Assemblage_A_isolate_WB, gene_product=High cysteine protein, transcript_product=High cysteine protein, location=GLCHR02:272756-274366(+), protein_length=536, sequence_SO=chromosome, SO=protein_coding, is_pseudo=false	1	6	14.2	57.048	536	0	31.382	5//0	9//0	790110000	26	39			-1	30389000		518210	342620							2073100	3734900	4515600	5262200	2425100	2688200	3129700	2611800	3087300		29329000	20654000							37273000	48928000
GL50803_101906-t26_1-p1|GL50803_101906-t26_1		GL50803_101906-t26_1-p1|GL50803_101906-t26_1	GL50803_101906-t26_1-p1|GL50803_101906-t26_1	gene=GL50803_101906, organism=Giardia_Assemblage_A_isolate_WB, gene_product=SKD1 protein, transcript_product=SKD1 protein, location=GLCHR05:3100075-3101439(+), protein_length=454, sequence_SO=chromosome, SO=protein_coding, is_pseudo=false	1	21	56.8	49.725	454	0	287.41	9//0	9//0	8789800000	29	243			-1	303100000	11949000	12352000	12439000	9657900	10154000	6501500	9053400	9855400	10513000	25604000	24799000	24748000	30361000	20019000	25612000	17578000	18930000	22971000	343980000	331050000	373420000	332020000	366010000	353860000	313220000	340680000	339220000	316900000	334150000
GL50803_101918-t26_1-p1|GL50803_101918-t26_1		GL50803_101918-t26_1-p1|GL50803_101918-t26_1	GL50803_101918-t26_1-p1|GL50803_101918-t26_1	gene=GL50803_101918, organism=Giardia_Assemblage_A_isolate_WB, gene_product=hypothetical protein, transcript_product=hypothetical protein, location=GLCHR02:208776-209735(-), protein_length=319, sequence_SO=chromosome, SO=protein_coding, is_pseudo=false	1	6	28.5	36.902	319	0	25.621	8//0	9//0	1047900000	15	42			-1	69859000	3413000	1802700	3797100	1050700	837650	1157500	1414400	3044800		7840900	5627300	6858300	9281300	2334700	6095700	1604500	7880700	5817500	36815000	46673000	46136000	34350000	41412000	33621000	38292000	31955000		34813000	42805000
GL50803_101919-t26_1-p1|GL50803_101919-t26_1		GL50803_101919-t26_1-p1|GL50803_101919-t26_1	GL50803_101919-t26_1-p1|GL50803_101919-t26_1	gene=GL50803_101919, organism=Giardia_Assemblage_A_isolate_WB, gene_product=5-AMP-activated protein kinase, beta-1 subunit, transcript_product=5-AMP-activated protein kinase, beta-1 subunit, location=GLCHR02:210715-211452(+), protein_length=245, sequence_S	1	2	15.5	27.783	245	0	7.2714	2//6	7//1	541740000	12	22			-1	45145000	2819700	1586700	3471600	1366400	1380100	1717900	2189800	2275500		4209100	2867400		1654100	4875700	3179800	4370800	3924900	3255400	21253000	28435000	26966000	29604000	20898000	19134000	39176000	21331000		34392000	23512000
GL50803_10193-t26_1-p1|GL50803_10193-t26_1		GL50803_10193-t26_1-p1|GL50803_10193-t26_1	GL50803_10193-t26_1-p1|GL50803_10193-t26_1	gene=GL50803_10193, organism=Giardia_Assemblage_A_isolate_WB, gene_product=WD-repeat membrane protein, putative, transcript_product=WD-repeat membrane protein, putative, location=GLCHR01:722287-725169(-), protein_length=960, sequence_SO=chromosome, SO=prot	1	2	3.1	106.39	960	0	16.885	1//0	3//0	800100000	47	4			-1	17023000													17023000
GL50803_101955-t26_1-p1|GL50803_101955-t26_1		GL50803_101955-t26_1-p1|GL50803_101955-t26_1	GL50803_101955-t26_1-p1|GL50803_101955-t26_1	gene=GL50803_101955, organism=Giardia_Assemblage_A_isolate_WB, gene_product=hypothetical protein, transcript_product=hypothetical protein, location=GLCHR05:3479539-3481833(-), protein_length=764, sequence_SO=chromosome, SO=protein_coding, is_pseudo=false	1	2	7.1	85.834	764	0	7.0532	6//2	9//0	505680000	29	23			-1	17437000	430160	315090	385990	319260	454790	313430		463700	496750	3361100	1874700	1828700	874060	1389200	996050	1867500	1274000	792680	14843000	10958000	14889000	13485000	19776000	13808000		18525000	21394000	29038000	30653000
GL50803_10196-t26_1-p1|GL50803_10196-t26_1		GL50803_10196-t26_1-p1|GL50803_10196-t26_1	GL50803_10196-t26_1-p1|GL50803_10196-t26_1	gene=GL50803_10196, organism=Giardia_Assemblage_A_isolate_WB, gene_product=hypothetical protein, transcript_product=hypothetical protein, location=GLCHR01:725572-726066(+), protein_length=164, sequence_SO=chromosome, SO=protein_coding, is_pseudo=false	1	7	63.4	17.527	164	0	95.915	9//0	9//0	5572100000	6	159			-1	928680000	42621000	38722000	32095000	26181000	26274000	24581000	25759000	30601000	27479000	76468000	82000000	80582000	80469000	78335000	70515000	61188000	65971000	58841000	253900000	196390000	231940000	216730000	221960000	195890000	199800000	211340000	205480000	197220000	210550000
GL50803_102023-t26_1-p1|GL50803_102023-t26_1		GL50803_102023-t26_1-p1|GL50803_102023-t26_1	GL50803_102023-t26_1-p1|GL50803_102023-t26_1	gene=GL50803_102023, organism=Giardia_Assemblage_A_isolate_WB, gene_product=Protein 21.1, transcript_product=Protein 21.1, location=GLCHR05:4336663-4339176(-), protein_length=837, sequence_SO=chromosome, SO=protein_coding, is_pseudo=false	1	17	31.3	91.915	837	0	71.333	9//0	9//0	1003800000	46	54			-1	21822000	871800	776670	999620	682130	328110	645180	775800	883970	775510	975420	1474500	1614600	1819000	2748000	1779900	1382000	1036700	2252800	46455000	38308000	39801000	36980000	36653000	29343000	43568000	39778000	44050000	30779000	33562000
GL50803_102034-t26_1-p1|GL50803_102034-t26_1		GL50803_102034-t26_1-p1|GL50803_102034-t26_1	GL50803_102034-t26_1-p1|GL50803_102034-t26_1	gene=GL50803_102034, organism=Giardia_Assemblage_A_isolate_WB, gene_product=Kinase, NEK-frag, transcript_product=Kinase, NEK-frag, location=GLCHR05:1540384-1543320(-), protein_length=978, sequence_SO=chromosome, SO=protein_coding, is_pseudo=false	1	12	30.9	108.21	978	0	127.22	9//0	9//0	2018200000	40	120			-1	50454000	2348600	1201200	1822800	1619200	784060	1383100	2246900	1806600	2229400	1961800	3817800	2211500	5782800	3896800	5713500	3823000	3259200	4545500	62522000	59590000	61157000	61626000	68904000	63781000	81832000	67461000	93849000	59453000	87436000
GL50803_102101-t26_1-p1|GL50803_102101-t26_1		GL50803_102101-t26_1-p1|GL50803_102101-t26_1	GL50803_102101-t26_1-p1|GL50803_102101-t26_1	gene=GL50803_102101, organism=Giardia_Assemblage_A_isolate_WB, gene_product=Kinesin-3, transcript_product=Kinesin-3, location=GLCHR04:998288-1001368(+), protein_length=1026, sequence_SO=chromosome, SO=protein_coding, is_pseudo=false	1	48	67.7	114.61	1026	0	323.31	9//0	9//0	28830000000	48	674			-1	600620000	19515000	23353000	22253000	17184000	16329000	16757000	21449000	19116000	22362000	45367000	46160000	49424000	51921000	48666000	43594000	48702000	47669000	40798000	962590000	1092600000	1041300000	996530000	1042100000	1086100000	996650000	1031800000	1076700000	1054500000	1145300000
GL50803_102108-t26_1-p1|GL50803_102108-t26_1		GL50803_102108-t26_1-p1|GL50803_102108-t26_1	GL50803_102108-t26_1-p1|GL50803_102108-t26_1	gene=GL50803_102108, organism=Giardia_Assemblage_A_isolate_WB, gene_product=Clathrin heavy chain, transcript_product=Clathrin heavy chain, location=GLCHR04:1021986-1027601(+), protein_length=1871, sequence_SO=chromosome, SO=protein_coding, is_pseudo=false	1	69	54.9	206.95	1871	0	323.31	9//0	9//0	33488000000	84	966			-1	398660000	13374000	15529000	13654000	10829000	10883000	8549300	13150000	13063000	13105000	37387000	34568000	32295000	33269000	31901000	32640000	29997000	27170000	27299000	1228600000	1286700000	1232900000	1139600000	1137000000	1174100000	1324500000	1287400000	1332600000	1272900000	1261900000
GL50803_10219-t26_1-p1|GL50803_10219-t26_1		GL50803_10219-t26_1-p1|GL50803_10219-t26_1	GL50803_10219-t26_1-p1|GL50803_10219-t26_1	gene=GL50803_10219, organism=Giardia_Assemblage_A_isolate_WB, gene_product=Protein 21.1, transcript_product=Protein 21.1, location=GLCHR01:904580-908872(-), protein_length=1430, sequence_SO=chromosome, SO=protein_coding, is_pseudo=false	1	13	14.2	159.17	1430	0	81.016	9//0	9//0	1267500000	79	68			-1	16044000	541690	379780	223710	323490	465780	352220	357510	623360	399460	2342800	2719900	1114000	1722800	1246300	778900	1517100	350300	584840	48143000	36869000	38300000	47621000	40004000	42746000	43701000	43135000	55893000	52524000	68395000
GL50803_10221-t26_1-p1|GL50803_10221-t26_1		GL50803_10221-t26_1-p1|GL50803_10221-t26_1	GL50803_10221-t26_1-p1|GL50803_10221-t26_1	gene=GL50803_10221, organism=Giardia_Assemblage_A_isolate_WB, gene_product=hypothetical protein, transcript_product=hypothetical protein, location=GLCHR01:903064-904068(-), protein_length=334, sequence_SO=chromosome, SO=protein_coding, is_pseudo=false	1	3	15.3	37.913	334	0	6.9882	2//7	8//1	874030000	16	13			-1	54627000	386620	350110	1405000	293180	293660	227470	348980	279490	633240	9270300	8038200	6713400	8643300	3394200	4065800	3109300	2364000	4810500	9988300	12985000	55505000	9334600	9598600	7700700	9452800	7703100	17057000	62295000	40382000
GL50803_102248-t26_1-p1|GL50803_102248-t26_1		GL50803_102248-t26_1-p1|GL50803_102248-t26_1	GL50803_102248-t26_1-p1|GL50803_102248-t26_1	gene=GL50803_102248, organism=Giardia_Assemblage_A_isolate_WB, gene_product=Coiled-coil protein, transcript_product=Coiled-coil protein, location=GLCHR04:1752060-1755128(+), protein_length=1022, sequence_SO=chromosome, SO=protein_coding, is_pseudo=false	1	3	2.7	115.54	1022	0	3.7541	1//0	4//3	116290000	59	4			-1	1971000				202650						339310	446940	579610			165890		134460	102130										10927000	14852000
GL50803_10231-t26_1-p1|GL50803_10231-t26_1		GL50803_10231-t26_1-p1|GL50803_10231-t26_1	GL50803_10231-t26_1-p1|GL50803_10231-t26_1	gene=GL50803_10231, organism=Giardia_Assemblage_A_isolate_WB, gene_product=TCP-1 chaperonin subunit zeta, transcript_product=TCP-1 chaperonin subunit zeta, location=GLCHR03:1883520-1885199(+), protein_length=559, sequence_SO=chromosome, SO=protein_coding,	1	25	56.9	60.94	559	0	323.31	9//0	9//0	9542400000	32	285			-1	298200000	12563000	12968000	13465000	9335800	7935600	9080800	9614200	11544000	9861100	26650000	25616000	24759000	21744000	20438000	20494000	21899000	22508000	17725000	371120000	389000000	394580000	338020000	360070000	372280000	398510000	373320000	366220000	383660000	388200000
GL50803_10232-t26_1-p1|GL50803_10232-t26_1		GL50803_10232-t26_1-p1|GL50803_10232-t26_1	GL50803_10232-t26_1-p1|GL50803_10232-t26_1	gene=GL50803_10232, organism=Giardia_Assemblage_A_isolate_WB, gene_product=hypothetical protein, transcript_product=hypothetical protein, location=GLCHR03:1881450-1883459(+), protein_length=669, sequence_SO=chromosome, SO=protein_coding, is_pseudo=false	1	14	32.1	73.121	669	0	95.159	9//0	9//0	1404500000	42	86			-1	33440000	870170	991390	1460600	858670	941990	799970	1146500	1246700	411780	3346800	2677200	2891800	2558700	3127900	2934200	2705100	2719600	1750500	45453000	51215000	39570000	50035000	45435000	64397000	63449000	58500000	48670000	52716000	52204000
GL50803_102444-t26_1-p1|GL50803_102444-t26_1		GL50803_102444-t26_1-p1|GL50803_102444-t26_1;GL50803_1713-t26_1-p1|GL50803_1713-t26_1	GL50803_102444-t26_1-p1|GL50803_102444-t26_1;GL50803_1713-t26_1-p1|GL50803_1713-t26_1	gene=GL50803_102444, organism=Giardia_Assemblage_A_isolate_WB, gene_product=Protein 21.1, transcript_product=Protein 21.1, location=GLCHR05:4194654-4195373(-), protein_length=239, sequence_SO=chromosome, SO=protein_coding, is_pseudo=false;gene=GL50803_1713	2	4	23.4	26.03	239	0	15.906	9//0	9//0	919840000	9	36			-1;-1	102200000	4742400	4799300	2413700	1409900	1478400	1575700	5201700	1174200	4232100	12063000	11504000	5729800	9652100	4872100	10855000	6067900	5139100	9294800	33538000	34644000	37082000	24654000	27224000	28242000	37866000	24555000	33948000	37153000	35855000
GL50803_102455-t26_1-p1|GL50803_102455-t26_1		GL50803_102455-t26_1-p1|GL50803_102455-t26_1	GL50803_102455-t26_1-p1|GL50803_102455-t26_1	gene=GL50803_102455, organism=Giardia_Assemblage_A_isolate_WB, gene_product=Kinesin-6, transcript_product=Kinesin-6, location=GLCHR04:765441-769025(+), protein_length=1194, sequence_SO=chromosome, SO=protein_coding, is_pseudo=false	1	4	5.3	130.37	1194	0	3.8784	5//0	1//0	211420000	62	8			-1	3410000	522400	469060	483110	1092700			546950						295830						32389000	29312000	32156000	82925000			35359000
GL50803_10254-t26_1-p1|GL50803_10254-t26_1		GL50803_10254-t26_1-p1|GL50803_10254-t26_1	GL50803_10254-t26_1-p1|GL50803_10254-t26_1	gene=GL50803_10254, organism=Giardia_Assemblage_A_isolate_WB, gene_product=Dynein intermediate chain, transcript_product=Dynein intermediate chain, location=GLCHR01:1333765-1336179(-), protein_length=804, sequence_SO=chromosome, SO=protein_coding, is_pseud	1	6	10.6	88.347	804	0	16.218	7//0	6//0	169760000	35	20			-1	4850300	435660	279390	202770		369870	374760	484260			1011500			618110	523990		550010			12017000	12312000	9517300		13366000	11843000	12688000			20756000
GL50803_10255-t26_1-p1|GL50803_10255-t26_1		GL50803_10255-t26_1-p1|GL50803_10255-t26_1	GL50803_10255-t26_1-p1|GL50803_10255-t26_1	gene=GL50803_10255, organism=Giardia_Assemblage_A_isolate_WB, gene_product=Translation initiation factor eIF-4A, putative, transcript_product=Translation initiation factor eIF-4A, putative, location=GLCHR01:1336335-1337510(-), protein_length=391, sequence_	1	39	94.6	43.272	391	0	323.31	9//0	9//0	88815000000	26	1109			-1	3416000000	139480000	129780000	126910000	102670000	92791000	97119000	113430000	111900000	115100000	312870000	292250000	259160000	299550000	245620000	240240000	230010000	246430000	260640000	3434500000	3428600000	3431000000	3022600000	3079200000	3179600000	3309800000	3238700000	3383100000	3425200000	3459700000
GL50803_102710-t26_1-p1|GL50803_102710-t26_1		GL50803_102710-t26_1-p1|GL50803_102710-t26_1	GL50803_102710-t26_1-p1|GL50803_102710-t26_1	gene=GL50803_102710, organism=Giardia_Assemblage_A_isolate_WB, gene_product=Ubiquitin carboxyl-terminal hydrolase 14, transcript_product=Ubiquitin carboxyl-terminal hydrolase 14, location=GLCHR03:1280828-1283269(+), protein_length=813, sequence_SO=chromoso	1	11	30.5	91.75	813	0	30.394	9//0	9//0	1331500000	36	38			-1	36985000	1230700	1061700	889540	169300	580240	362240	533850	798220	1789200	2365900	4952900	2409100	2439700	4071900	2859700	3775500	3810700	2885100	32418000	26948000	23142000	22511000	31252000	64506000	37843000	36510000	75194000	48912000	57442000
GL50803_102722-t26_1-p1|GL50803_102722-t26_1		GL50803_102722-t26_1-p1|GL50803_102722-t26_1	GL50803_102722-t26_1-p1|GL50803_102722-t26_1	gene=GL50803_102722, organism=Giardia_Assemblage_A_isolate_WB, gene_product=Ribosome biogenesis protein BMS1, transcript_product=Ribosome biogenesis protein BMS1, location=GLCHR03:1319716-1323597(+), protein_length=1293, sequence_SO=chromosome, SO=protein_	1	5	5.8	145.86	1293	0	11.494	6//1	6//2	110830000	61	15			-1	1816900	28561		33476		28395				30739	252720	203530		356060	140080	95201	363670	194660	89825	1880800		1935800		1929100				1843600		6350900
GL50803_102728-t26_1-p1|GL50803_102728-t26_1		GL50803_102728-t26_1-p1|GL50803_102728-t26_1	GL50803_102728-t26_1-p1|GL50803_102728-t26_1	gene=GL50803_102728, organism=Giardia_Assemblage_A_isolate_WB, gene_product=hypothetical protein, transcript_product=hypothetical protein, location=GLCHR03:1337434-1339299(-), protein_length=621, sequence_SO=chromosome, SO=protein_coding, is_pseudo=false	1	7	19.5	68.102	621	0	126.52	9//0	9//0	623350000	27	43			-1	23087000	823730	1118200	990330	643650	324770		864490	1464300	308700	3712000	1444300	1308300	2700200	1620100	1500400	2311100	787290	1165100	19788000	24991000	28325000	17851000	18006000		18404000	28769000	25416000	27086000	31235000
GL50803_102813-t26_1-p1|GL50803_102813-t26_1		GL50803_102813-t26_1-p1|GL50803_102813-t26_1	GL50803_102813-t26_1-p1|GL50803_102813-t26_1	gene=GL50803_102813, organism=Giardia_Assemblage_A_isolate_WB, gene_product=Protein 21.1, transcript_product=Protein 21.1, location=GLCHR04:312948-313979(-), protein_length=343, sequence_SO=chromosome, SO=protein_coding, is_pseudo=false	1	17	65.9	36.989	343	0	323.31	9//0	9//0	12811000000	21	386			-1	610050000	28210000	28063000	25651000	21843000	24357000	21789000	28802000	24975000	24638000	42774000	34318000	37800000	57538000	45761000	44755000	39465000	35749000	43566000	590570000	590680000	582740000	539240000	575660000	568560000	564580000	492480000	567720000	475460000	430350000
GL50803_10299-t26_1-p1|GL50803_10299-t26_1		GL50803_10299-t26_1-p1|GL50803_10299-t26_1	GL50803_10299-t26_1-p1|GL50803_10299-t26_1	gene=GL50803_10299, organism=Giardia_Assemblage_A_isolate_WB, gene_product=hypothetical protein, transcript_product=hypothetical protein, location=GLCHR04:673569-674222(-), protein_length=217, sequence_SO=chromosome, SO=protein_coding, is_pseudo=false	1	11	59	24.566	217	0	56.947	8//1	8//1	1236100000	15	33			-1	82405000	4967800	4055100	3678700	3745000	2555000	3809800	4467900	3273300	4898200	12849000	2428600	4387700	2233100	3827300	7830000	2705500	5898300	4795100	28067000	30771000	38366000	44883000	50159000	44440000	51681000	36785000	63426000	96934000	36159000
GL50803_103059-t26_1-p1|GL50803_103059-t26_1		GL50803_103059-t26_1-p1|GL50803_103059-t26_1	GL50803_103059-t26_1-p1|GL50803_103059-t26_1	gene=GL50803_103059, organism=Giardia_Assemblage_A_isolate_WB, gene_product=Dynein heavy chain, transcript_product=Dynein heavy chain, location=GLCHR02:16123-23343(-), protein_length=2406, sequence_SO=chromosome, SO=protein_coding, is_pseudo=false	1	49	27.1	274.11	2406	0	233.06	9//0	9//0	10077000000	121	263			-1	83284000	3149600	2834700	3317600	2531100	1950900	1736300	1980500	2696100	1854000	6258100	6680000	7607800	8900200	6927400	7281500	5455900	6909700	5212100	369660000	357870000	362120000	391500000	378780000	378350000	325390000	323330000	328610000	345030000	327290000
GL50803_103082-t26_1-p1|GL50803_103082-t26_1		GL50803_103082-t26_1-p1|GL50803_103082-t26_1	GL50803_103082-t26_1-p1|GL50803_103082-t26_1	gene=GL50803_103082, organism=Giardia_Assemblage_A_isolate_WB, gene_product=hypothetical protein, transcript_product=hypothetical protein, location=GLCHR01:34869-37850(-), protein_length=993, sequence_SO=chromosome, SO=protein_coding, is_pseudo=false	1	5	6.9	107.29	993	0	49.408	7//2	7//0	135280000	43	14			-1	3145900	121480	261710	61715	736750	278240	106010	123470	162570	15850			280470		255910	140580	297510	137740	165910	8360200	8631900	5200200	13490000	14611000	7065100	6833000	8736100	1488500
GL50803_10311-t26_1-p1|GL50803_10311-t26_1		GL50803_10311-t26_1-p1|GL50803_10311-t26_1	GL50803_10311-t26_1-p1|GL50803_10311-t26_1	gene=GL50803_10311, organism=Giardia_Assemblage_A_isolate_WB, gene_product=Ornithine carbamoyltransferase, transcript_product=Ornithine carbamoyltransferase, location=GLCHR03:1022938-1023921(+), protein_length=327, sequence_SO=chromosome, SO=protein_coding	1	39	89	36.437	327	0	323.31	9//0	9//0	1950100000000	18	11847			-1	108340000000	3461200000	3486000000	3126900000	3411200000	3338600000	2911700000	3728000000	3932800000	3012000000	11137000000	11237000000	9567600000	8884000000	7445400000	7518800000	6967400000	7443300000	7732300000	58531000000	62320000000	62414000000	68056000000	71359000000	67003000000	60597000000	63281000000	62138000000	71044000000	71616000000
GL50803_103125-t26_1-p1|GL50803_103125-t26_1		GL50803_103125-t26_1-p1|GL50803_103125-t26_1	GL50803_103125-t26_1-p1|GL50803_103125-t26_1	gene=GL50803_103125, organism=Giardia_Assemblage_A_isolate_WB, gene_product=hypothetical protein, transcript_product=hypothetical protein, location=GLCHR04:1620770-1625956(-), protein_length=1728, sequence_SO=chromosome, SO=protein_coding, is_pseudo=false	1	2	1.9	192.01	1728	0.001868	2.5093	3//2	0//0	7181400	61	3			-1	117730				38947				37577	41204													2950800				2457400	2647100
GL50803_10315-t26_1-p1|GL50803_10315-t26_1		GL50803_10315-t26_1-p1|GL50803_10315-t26_1	GL50803_10315-t26_1-p1|GL50803_10315-t26_1	gene=GL50803_10315, organism=Giardia_Assemblage_A_isolate_WB, gene_product=hypothetical protein, transcript_product=hypothetical protein, location=GLCHR03:1020060-1020728(+), protein_length=222, sequence_SO=chromosome, SO=protein_coding, is_pseudo=false	1	3	23	25.125	222	0	35.672	8//1	8//0	408500000	11	24			-1	37136000	1995900	1246300	666080	1416100	342350	1366900	1267900	3202900	1376200	2905100		2776700	3936900	3603200	3352700	2551500	2519800	2610000	15698000	17615000	20380000	13453000	12296000	19194000	14539000	28153000	16648000	14997000
GL50803_10316-t26_1-p1|GL50803_10316-t26_1		GL50803_10316-t26_1-p1|GL50803_10316-t26_1	GL50803_10316-t26_1-p1|GL50803_10316-t26_1	gene=GL50803_10316, organism=Giardia_Assemblage_A_isolate_WB, gene_product=hypothetical protein, transcript_product=hypothetical protein, location=GLCHR03:1019029-1020021(+), protein_length=330, sequence_SO=chromosome, SO=protein_coding, is_pseudo=false	1	3	16.1	37.055	330	0	28.906	4//1	5//2	49982000	23	12			-1	2173100				100490			184860		83188	162690	82206	199820	436440	382640	397830	142970						2966100			4647900		1687200	1444900	811450
GL50803_103164-t26_1-p1|GL50803_103164-t26_1		GL50803_103164-t26_1-p1|GL50803_103164-t26_1	GL50803_103164-t26_1-p1|GL50803_103164-t26_1	gene=GL50803_103164, organism=Giardia_Assemblage_A_isolate_WB, gene_product=H-SHIPPO 1, transcript_product=H-SHIPPO 1, location=GLCHR05:1721322-1722533(+), protein_length=403, sequence_SO=chromosome, SO=protein_coding, is_pseudo=false	1	7	45.2	42.744	403	0	15.445	8//1	2//0	259530000	17	16			-1	15266000	1380500	1905800	1232100	2125100	1661300	1515000	287370	1664800	822180	1457300		1214900							19929000	26413000	26229000	25072000	30745000	23774000	21645000	28173000	21679000	21106000
GL50803_103202-t26_1-p1|GL50803_103202-t26_1		GL50803_103202-t26_1-p1|GL50803_103202-t26_1	GL50803_103202-t26_1-p1|GL50803_103202-t26_1	gene=GL50803_103202, organism=Giardia_Assemblage_A_isolate_WB, gene_product=hypothetical protein, transcript_product=hypothetical protein, location=GLCHR01:773602-777687(+), protein_length=1361, sequence_SO=chromosome, SO=protein_coding, is_pseudo=false	1	4	3.5	151.79	1361	0.0093787	1.0669	0//0	3//0	97086000	80	4			-1	1213600												389990	823590
GL50803_10324-t26_1-p1|GL50803_10324-t26_1		GL50803_10324-t26_1-p1|GL50803_10324-t26_1	GL50803_10324-t26_1-p1|GL50803_10324-t26_1	gene=GL50803_10324, organism=Giardia_Assemblage_A_isolate_WB, gene_product=Ribulose-phosphate 3-epimerase, transcript_product=Ribulose-phosphate 3-epimerase, location=GLCHR03:1014913-1015638(-), protein_length=241, sequence_SO=chromosome, SO=protein_coding	1	6	29.9	25.702	241	0	36.991	9//0	9//0	1896000000	8	60			-1	237000000	9080500	6826300	8571900	6879300	4495400	7257500	5059200	2388800	2172600	16549000	27684000	32677000	22250000	17008000	10177000	24402000	15885000	17637000	72903000	71541000	71864000	67457000	68065000	68280000	68404000	58230000	56040000	59710000	70048000
GL50803_103285-t26_1-p1|GL50803_103285-t26_1		GL50803_103285-t26_1-p1|GL50803_103285-t26_1	GL50803_103285-t26_1-p1|GL50803_103285-t26_1	gene=GL50803_103285, organism=Giardia_Assemblage_A_isolate_WB, gene_product=Protein BAP28, transcript_product=Protein BAP28, location=GLCHR01:1203513-1210658(+), protein_length=2381, sequence_SO=chromosome, SO=protein_coding, is_pseudo=false	1	12	9.1	262.51	2381	0	44.343	6//1	9//0	1035900000	109	36			-1	9503900	255320	321210	105010	39892	75957		250200	280450		371230	1893400	1702200	708760	1835400	660530	437620	566730		24085000	35094000	22682000	9471300	22864000		42046000	34260000		35967000	75984000
GL50803_10330-t26_1-p1|GL50803_10330-t26_1		GL50803_10330-t26_1-p1|GL50803_10330-t26_1	GL50803_10330-t26_1-p1|GL50803_10330-t26_1	gene=GL50803_10330, organism=Giardia_Assemblage_A_isolate_WB, gene_product=Tenascin precursor, transcript_product=Tenascin precursor, location=GLCHR03:1012375-1013148(-), protein_length=257, sequence_SO=chromosome, SO=protein_coding, is_pseudo=false	1	7	38.5	28.09	257	0	136.11	9//0	9//0	9743500000	10	194			-1	974350000	37646000	38467000	36066000	30694000	31108000	30712000	29884000	25319000	26379000	70911000	75449000	76450000	74895000	83067000	76475000	76787000	77095000	76946000	386860000	391440000	422140000	386530000	406170000	406500000	302210000	308020000	294200000	323620000	364750000
GL50803_103373-t26_1-p1|GL50803_103373-t26_1		GL50803_103373-t26_1-p1|GL50803_103373-t26_1	GL50803_103373-t26_1-p1|GL50803_103373-t26_1	gene=GL50803_103373, organism=Giardia_Assemblage_A_isolate_WB, gene_product=Alpha-7.1 giardin, transcript_product=Alpha-7.1 giardin, location=GLCHR05:1480844-1482010(-), protein_length=388, sequence_SO=chromosome, SO=protein_coding, is_pseudo=false	1	3	53.6	42.91	388	0	7.2902	9//0	9//0	4085000000	25	26			-1	163400000	6891700	6433600	6968200	5632800	6579600	5527000	7151900	6954300	7325400	636760	15869000	14961000	11835000	13376000	12642000	11789000	11619000	11208000	187680000	150630000	170210000	191330000	194450000	182660000	173040000	169510000	178660000	41145000	179640000
GL50803_10341-t26_1-p1|GL50803_10341-t26_1		GL50803_10341-t26_1-p1|GL50803_10341-t26_1	GL50803_10341-t26_1-p1|GL50803_10341-t26_1	gene=GL50803_10341, organism=Giardia_Assemblage_A_isolate_WB, gene_product=hypothetical protein, transcript_product=hypothetical protein, location=GLCHR03:1000286-1001302(+), protein_length=338, sequence_SO=chromosome, SO=protein_coding, is_pseudo=false	1	4	25.1	38.363	338	0	19.065	9//0	9//0	1914400000	18	42			-1	106350000	5157500	4650100	5272500	3935400	2398000	4130600	2006800	5544500	4088600	11468000	6599500	8446000	5670700	9430500	7793200	5252000	7445300	7064800	82199000	82824000	78311000	84435000	64541000	68346000	81807000	74480000	64899000	116440000	99123000
GL50803_103437-t26_1-p1|GL50803_103437-t26_1		GL50803_103437-t26_1-p1|GL50803_103437-t26_1;GL50803_112682-t26_1-p1|GL50803_112682-t26_1	GL50803_103437-t26_1-p1|GL50803_103437-t26_1;GL50803_112682-t26_1-p1|GL50803_112682-t26_1	gene=GL50803_103437, organism=Giardia_Assemblage_A_isolate_WB, gene_product=Alpha-9 giardin, transcript_product=Alpha-9 giardin, location=GLCHR03:63654-64559(+), protein_length=301, sequence_SO=chromosome, SO=protein_coding, is_pseudo=false;gene=GL50803_11	2	11	49.2	33.786	301	0	203.6	9//0	9//0	3075000000	11	132			-1;-1	279540000	8508800	8221300	9141200	7739400	7930300	8247900	5927500	6355800	7368800	20514000	27513000	20679000	29934000	25863000	19216000	22427000	15757000	28196000	100110000	89523000	102070000	82160000	130760000	99142000	88118000	102440000	125820000	115260000	151550000
GL50803_103454-t26_1-p1|GL50803_103454-t26_1		GL50803_103454-t26_1-p1|GL50803_103454-t26_1;GL50803_101805-t26_1-p1|GL50803_101805-t26_1	GL50803_103454-t26_1-p1|GL50803_103454-t26_1	gene=GL50803_103454, organism=Giardia_Assemblage_A_isolate_WB, gene_product=High cysteine membrane protein Group 1, transcript_product=High cysteine membrane protein Group 1, location=GLCHR04:125168-127378(+), protein_length=736, sequence_SO=chromosome, SO	2	20	45.9	79.408	736	0	323.31	9//0	9//0	8463200000	36	298			-1;-1	235090000	8157200	9014300	8349800	7638200	8350800	6011100	5515200	5255400	5815500	18916000	20411000	21065000	18696000	20151000	19087000	18312000	17765000	16579000	295610000	297490000	322210000	324760000	304280000	322920000	224740000	221380000	230140000	299670000	275820000
GL50803_10358-t26_1-p1|GL50803_10358-t26_1		GL50803_10358-t26_1-p1|GL50803_10358-t26_1	GL50803_10358-t26_1-p1|GL50803_10358-t26_1	gene=GL50803_10358, organism=Giardia_Assemblage_A_isolate_WB, gene_product=A-type flavoprotein lateral transfer candidate, transcript_product=A-type flavoprotein lateral transfer candidate, location=GLCHR04:1730357-1731601(-), protein_length=414, sequence_	1	35	91.5	46.622	414	0	323.31	9//0	9//0	65493000000	23	1098			-1	2847500000	151020000	147380000	145910000	95642000	102250000	97279000	127490000	140010000	126030000	211860000	196750000	200830000	191980000	183390000	198270000	182960000	182180000	166320000	3400000000	3362700000	3461700000	2730400000	2930500000	2896500000	3186300000	3101400000	3224500000	2017400000	2157300000
GL50803_10367-t26_1-p1|GL50803_10367-t26_1		GL50803_10367-t26_1-p1|GL50803_10367-t26_1	GL50803_10367-t26_1-p1|GL50803_10367-t26_1	gene=GL50803_10367, organism=Giardia_Assemblage_A_isolate_WB, gene_product=Ribosomal protein S24, transcript_product=Ribosomal protein S24, location=GLCHR04:1129929-1130327(+), protein_length=132, sequence_SO=chromosome, SO=protein_coding, is_pseudo=false	1	6	53	14.843	132	0	250.16	9//0	9//0	26231000000	7	324			-1	3747300000	147840000	137990000	136810000	109920000	98185000	102070000	116310000	111940000	110060000	339190000	335090000	324690000	281420000	293610000	281630000	273290000	270330000	276910000	977810000	940660000	1028200000	952280000	939230000	951030000	965910000	845010000	903060000	1073900000	1133800000
GL50803_10370-t26_1-p1|GL50803_10370-t26_1		GL50803_10370-t26_1-p1|GL50803_10370-t26_1	GL50803_10370-t26_1-p1|GL50803_10370-t26_1	gene=GL50803_10370, organism=Giardia_Assemblage_A_isolate_WB, gene_product=ATP/GTP binding protein, putative, transcript_product=ATP/GTP binding protein, putative, location=GLCHR04:1125269-1126630(+), protein_length=453, sequence_SO=chromosome, SO=protein_	1	12	38.6	52.669	453	0	171.06	9//0	9//0	5680100000	23	147			-1	246960000	5330500	4839000	3735500	5297100	3818400	3011200	4975500	6686400	3150400	26642000	19210000	19128000	38683000	21001000	29005000	19819000	13983000	18645000	167690000	170680000	141230000	206010000	172930000	167760000	181810000	201480000	204620000	165760000	199420000
GL50803_103709-t26_1-p1|GL50803_103709-t26_1		GL50803_103709-t26_1-p1|GL50803_103709-t26_1	GL50803_103709-t26_1-p1|GL50803_103709-t26_1	gene=GL50803_103709, organism=Giardia_Assemblage_A_isolate_WB, gene_product=hypothetical protein, transcript_product=hypothetical protein, location=GLCHR03:1585416-1587962(-), protein_length=848, sequence_SO=chromosome, SO=protein_coding, is_pseudo=false	1	37	55.1	94.746	848	0	323.31	9//0	9//0	17106000000	44	439			-1	388780000	9107500	9172800	6255000	7390800	7154900	7088700	10154000	5630700	8140700	38942000	37731000	36138000	37182000	36683000	34505000	33196000	30537000	33770000	474780000	443960000	427760000	470620000	442810000	459090000	507890000	426510000	484430000	726080000	735130000
GL50803_103713-t26_1-p1|GL50803_103713-t26_1		GL50803_103713-t26_1-p1|GL50803_103713-t26_1	GL50803_103713-t26_1-p1|GL50803_103713-t26_1	gene=GL50803_103713, organism=Giardia_Assemblage_A_isolate_WB, gene_product=Protein disulfide isomerase PDI4, transcript_product=Protein disulfide isomerase PDI4, location=GLCHR03:1433304-1434368(-), protein_length=354, sequence_SO=chromosome, SO=protein_c	1	33	76	40.342	354	0	323.31	9//0	9//0	47383000000	20	817			-1	2369200000	91650000	92172000	91044000	91201000	68584000	71272000	97176000	98045000	92040000	187480000	171600000	213890000	177860000	184300000	177140000	150470000	168110000	145140000	1859600000	1908100000	1884900000	1831000000	1837200000	1862700000	1980800000	2019500000	2058500000	1671100000	1844100000
GL50803_103783-t26_1-p1|GL50803_103783-t26_1		GL50803_103783-t26_1-p1|GL50803_103783-t26_1	GL50803_103783-t26_1-p1|GL50803_103783-t26_1	gene=GL50803_103783, organism=Giardia_Assemblage_A_isolate_WB, gene_product=Protein 21.1, transcript_product=Protein 21.1, location=GLCHR03:330614-331330(-), protein_length=238, sequence_SO=chromosome, SO=protein_coding, is_pseudo=false	1	4	29.8	25.602	238	0	8.0906	8//1	7//0	269750000	12	14			-1	22479000	744410	1512500	940350	1177100	264610	434770	949140	812740	1071800	1937500			3976600	1904000	2679900	1421600	1117300	1535000	10477000	13233000	8505400	20278000			13928000	11676000	12321000	12799000
GL50803_103807-t26_1-p1|GL50803_103807-t26_1		GL50803_103807-t26_1-p1|GL50803_103807-t26_1	GL50803_103807-t26_1-p1|GL50803_103807-t26_1	gene=GL50803_103807, organism=Giardia_Assemblage_A_isolate_WB, gene_product=Protein 21.1, transcript_product=Protein 21.1, location=GLCHR05:1980697-1983537(+), protein_length=946, sequence_SO=chromosome, SO=protein_coding, is_pseudo=false	1	11	21.6	103.39	946	0	53.167	9//0	9//0	731320000	43	65			-1	17007000	948120	684150	606710	508530	373290	330420	1182700	1073600	985850	1203800	1238600	1729300	437600	594520	1630300	1470300	626340	1383300	29175000	31580000	32372000	22052000	29026000	19800000	37121000	35381000	31127000	34738000	42109000
GL50803_103810-t26_1-p1|GL50803_103810-t26_1		GL50803_103810-t26_1-p1|GL50803_103810-t26_1	GL50803_103810-t26_1-p1|GL50803_103810-t26_1	gene=GL50803_103810, organism=Giardia_Assemblage_A_isolate_WB, gene_product=Protein 21.1, transcript_product=Protein 21.1, location=GLCHR05:1966122-1971743(-), protein_length=1873, sequence_SO=chromosome, SO=protein_coding, is_pseudo=false	1	5	5.3	206.46	1873	0	4.8589	5//2	5//4	297670000	88	10			-1	3382600	222650	77981	163120	347780		198620	87552			141640	2070.7	186510	242730	430450	258950	332040	358920	331570	18389000		26865000	24268000		19053000	1508300				630310
GL50803_103838-t26_1-p1|GL50803_103838-t26_1		GL50803_103838-t26_1-p1|GL50803_103838-t26_1	GL50803_103838-t26_1-p1|GL50803_103838-t26_1	gene=GL50803_103838, organism=Giardia_Assemblage_A_isolate_WB, gene_product=Kinase, ULK, transcript_product=Kinase, ULK, location=GLCHR02:976653-982277(-), protein_length=1874, sequence_SO=chromosome, SO=protein_coding, is_pseudo=false	1	6	5.2	212.25	1874	0	11.944	1//0	6//0	485360000	89	10			-1	5453500					95807					1536500	1702600	1662900		92929	215140			147680										43762000	45579000
GL50803_103855-t26_1-p1|GL50803_103855-t26_1		GL50803_103855-t26_1-p1|GL50803_103855-t26_1	GL50803_103855-t26_1-p1|GL50803_103855-t26_1	gene=GL50803_103855, organism=Giardia_Assemblage_A_isolate_WB, gene_product=Vacuolar protein sorting 29, transcript_product=Vacuolar protein sorting 29, location=GLCHR02:1060899-1062257(+), protein_length=452, sequence_SO=chromosome, SO=protein_coding, is_	1	13	47.6	48.282	452	0	161.65	9//0	9//0	5926800000	15	214			-1	395120000	16682000	18384000	17136000	12955000	11007000	13042000	13973000	16882000	19934000	27690000	28493000	35373000	32925000	27001000	31180000	24401000	24420000	23645000	242750000	250790000	259300000	238980000	215800000	274240000	231280000	256010000	263730000	235820000	243620000
GL50803_103878-t26_1-p1|GL50803_103878-t26_1		GL50803_103878-t26_1-p1|GL50803_103878-t26_1	GL50803_103878-t26_1-p1|GL50803_103878-t26_1	gene=GL50803_103878, organism=Giardia_Assemblage_A_isolate_WB, gene_product=hypothetical protein, transcript_product=hypothetical protein, location=GLCHR01:512862-521099(+), protein_length=2745, sequence_SO=chromosome, SO=protein_coding, is_pseudo=false	1	2	0.9	305.54	2745	0.0082353	1.1332	0//0	3//0	0	111	3			-1	0
GL50803_103888-t26_1-p1|GL50803_103888-t26_1		GL50803_103888-t26_1-p1|GL50803_103888-t26_1	GL50803_103888-t26_1-p1|GL50803_103888-t26_1	gene=GL50803_103888, organism=Giardia_Assemblage_A_isolate_WB, gene_product=hypothetical protein, transcript_product=hypothetical protein, location=GLCHR02:247406-248392(+), protein_length=328, sequence_SO=chromosome, SO=protein_coding, is_pseudo=false	1	2	10.4	34.81	328	0.0018762	2.6425	1//0	2//2	102230000	14	3			-1	7302100												1531300			1642800	2242100	1886000
GL50803_103891-t26_1-p1|GL50803_103891-t26_1		GL50803_103891-t26_1-p1|GL50803_103891-t26_1	GL50803_103891-t26_1-p1|GL50803_103891-t26_1	gene=GL50803_103891, organism=Giardia_Assemblage_A_isolate_WB, gene_product=Chaperonin 60, transcript_product=Chaperonin 60, location=GLCHR02:250880-252523(-), protein_length=547, sequence_SO=chromosome, SO=protein_coding, is_pseudo=false	1	6	28.7	57.105	547	0	26.621	6//3	6//3	616410000	25	19			-1	24656000	358010	712290	252920	809600	529290	422810	300780	235160	261080	1695500	780360	1923600	2912100	3099100	2389600	2073200	191280	5709800	15521000	20046000	15810000	22508000	16799000	15736000	13552000	14612000	16489000	7449600	13021000
GL50803_103992-t26_1-p1|GL50803_103992-t26_1		GL50803_103992-t26_1-p1|GL50803_103992-t26_1	GL50803_103992-t26_1-p1|GL50803_103992-t26_1	gene=GL50803_103992, organism=Giardia_Assemblage_A_isolate_WB, gene_product=VSP, transcript_product=VSP, location=GLCHR04:1169770-1171653(+), protein_length=627, sequence_SO=chromosome, SO=protein_coding, is_pseudo=false	1	6	15.8	64.641	627	0	174.4	0//0	9//0	485540000	28	28			-1	17341000										1103500	1503400	1803100	2504400	2028100	2659000	1885400	1552800	2300900										23909000	32535000
GL50803_104031-t26_1-p1|GL50803_104031-t26_1		GL50803_104031-t26_1-p1|GL50803_104031-t26_1	GL50803_104031-t26_1-p1|GL50803_104031-t26_1	gene=GL50803_104031, organism=Giardia_Assemblage_A_isolate_WB, gene_product=Glycogen synthase, putative, transcript_product=Glycogen synthase, putative, location=GLCHR05:1560052-1562313(-), protein_length=753, sequence_SO=chromosome, SO=protein_coding, is_	1	15	31.2	85.061	753	0	83.743	9//0	9//0	2878900000	39	113			-1	73819000	2483400	3172500	2711300	3342000	2139200	2245500	2723700	2917700	1793100	4777800	7880000	7931300	4003600	5335600	4351800	6399200	4582000	5029100	115370000	109400000	103570000	128230000	97211000	109490000	116690000	110300000	106610000	102910000	131160000
GL50803_104150-t26_1-p1|GL50803_104150-t26_1		GL50803_104150-t26_1-p1|GL50803_104150-t26_1	GL50803_104150-t26_1-p1|GL50803_104150-t26_1	gene=GL50803_104150, organism=Giardia_Assemblage_A_isolate_WB, gene_product=Kinase, PLK, transcript_product=Kinase, PLK, location=GLCHR03:1712385-1714421(-), protein_length=678, sequence_SO=chromosome, SO=protein_coding, is_pseudo=false	1	21	44.8	77.189	678	0	168.3	9//0	9//0	7724900000	32	202			-1	241400000	10849000	10193000	8736900	11856000	6880500	7511800	8508600	8043900	9629100	20435000	18489000	19122000	13140000	18408000	18385000	19440000	15126000	16651000	295800000	292890000	283550000	282590000	303360000	300040000	291800000	291440000	279850000	313040000	327950000
GL50803_104173-t26_1-p1|GL50803_104173-t26_1		GL50803_104173-t26_1-p1|GL50803_104173-t26_1	GL50803_104173-t26_1-p1|GL50803_104173-t26_1	gene=GL50803_104173, organism=Giardia_Assemblage_A_isolate_WB, gene_product=Isoleucyl-tRNA synthetase, transcript_product=Isoleucyl-tRNA synthetase, location=GLCHR04:2465185-2468682(+), protein_length=1165, sequence_SO=chromosome, SO=protein_coding, is_pse	1	35	42.4	133.6	1165	0	323.31	9//0	9//0	11594000000	57	340			-1	203410000	6593400	6279700	7086400	5187000	4722600	4605500	6376200	6165800	4957100	18872000	19773000	17824000	19627000	17246000	13619000	14364000	14549000	15562000	432330000	371090000	415810000	340640000	381450000	372910000	398420000	421860000	406920000	480410000	490980000
GL50803_10422-t26_1-p1|GL50803_10422-t26_1		GL50803_10422-t26_1-p1|GL50803_10422-t26_1	GL50803_10422-t26_1-p1|GL50803_10422-t26_1	gene=GL50803_10422, organism=Giardia_Assemblage_A_isolate_WB, gene_product=hypothetical protein, transcript_product=hypothetical protein, location=GLCHR04:1365869-1366522(+), protein_length=217, sequence_SO=chromosome, SO=protein_coding, is_pseudo=false	1	9	52.1	24.26	217	0	26.072	9//0	9//0	1244900000	14	45			-1	88920000	1974300	1541400	3245100	26462000	3026700	729550	2894400	1878900	1527600	2994500	7680500	3741700	9361500	7214900	3395400	3779300	3315300	4156600	52561000	41070000	39283000	84748000	48011000	36779000	68845000	77116000	45725000	37640000	76982000
GL50803_10423-t26_1-p1|GL50803_10423-t26_1		GL50803_10423-t26_1-p1|GL50803_10423-t26_1	GL50803_10423-t26_1-p1|GL50803_10423-t26_1	gene=GL50803_10423, organism=Giardia_Assemblage_A_isolate_WB, gene_product=hypothetical protein, transcript_product=hypothetical protein, location=GLCHR04:1365307-1365777(-), protein_length=156, sequence_SO=chromosome, SO=protein_coding, is_pseudo=false	1	5	39.1	17.854	156	0	42.095	9//0	9//0	2288000000	7	71			-1	326860000	20006000	17993000	17750000	8710100	7159200	7398200	18660000	12774000	15785000	27172000	19361000	22921000	24922000	26172000	23089000	20357000	17144000	19488000	103800000	105890000	106450000	97668000	105820000	100910000	109570000	95666000	108210000	77781000	76601000
GL50803_104250-t26_1-p1|GL50803_104250-t26_1		GL50803_104250-t26_1-p1|GL50803_104250-t26_1	GL50803_104250-t26_1-p1|GL50803_104250-t26_1	gene=GL50803_104250, organism=Giardia_Assemblage_A_isolate_WB, gene_product=hypothetical protein, transcript_product=hypothetical protein, location=GLCHR04:684965-685336(+), protein_length=123, sequence_SO=chromosome, SO=protein_coding, is_pseudo=false	1	13	90.2	13.842	123	0	323.31	9//0	9//0	65953000000	8	569			-1	8244100000	342410000	344330000	325250000	283060000	274780000	321000000	331520000	340640000	316990000	638270000	603810000	597130000	625620000	591000000	587470000	584560000	574020000	562280000	2798100000	2851400000	2860400000	2662100000	2698300000	3022800000	2656300000	2604400000	2688600000	2355400000	2368400000
GL50803_10428-t26_1-p1|GL50803_10428-t26_1		GL50803_10428-t26_1-p1|GL50803_10428-t26_1	GL50803_10428-t26_1-p1|GL50803_10428-t26_1	gene=GL50803_10428, organism=Giardia_Assemblage_A_isolate_WB, gene_product=Ribosomal protein L10, transcript_product=Ribosomal protein L10, location=GLCHR04:1363733-1364365(-), protein_length=210, sequence_SO=chromosome, SO=protein_coding, is_pseudo=false	1	20	61.9	24.233	210	0	217.72	9//0	9//0	46380000000	11	495			-1	4216300000	149160000	144940000	140950000	114120000	129130000	110800000	117810000	118450000	111960000	420480000	415430000	431280000	323970000	315480000	298880000	294500000	311160000	267830000	1577900000	1615100000	1637200000	1597600000	1644600000	1565900000	1514100000	1431700000	1471300000	1908800000	1899500000
GL50803_10429-t26_1-p1|GL50803_10429-t26_1		GL50803_10429-t26_1-p1|GL50803_10429-t26_1	GL50803_10429-t26_1-p1|GL50803_10429-t26_1	gene=GL50803_10429, organism=Giardia_Assemblage_A_isolate_WB, gene_product=Wos2 protein, transcript_product=Wos2 protein, location=GLCHR04:1363139-1363696(+), protein_length=185, sequence_SO=chromosome, SO=protein_coding, is_pseudo=false	1	19	94.1	20.852	185	0	312.13	9//0	9//0	47624000000	11	734			-1	4329500000	184130000	170240000	170270000	140390000	147480000	137670000	154340000	153660000	143950000	324870000	324500000	351010000	346130000	331490000	322500000	316860000	311430000	298570000	1919600000	1860000000	1994700000	1895800000	1978600000	1866700000	1755600000	1782600000	1889200000	1613100000	1593400000
GL50803_10450-t26_1-p1|GL50803_10450-t26_1		GL50803_10450-t26_1-p1|GL50803_10450-t26_1	GL50803_10450-t26_1-p1|GL50803_10450-t26_1	gene=GL50803_10450, organism=Giardia_Assemblage_A_isolate_WB, gene_product=FKBP-type peptidyl-prolyl cis-trans isomerase, transcript_product=FKBP-type peptidyl-prolyl cis-trans isomerase, location=GLCHR01:1233580-1233909(-), protein_length=109, sequence_SO	1	7	67	11.856	109	0	74.672	9//0	9//0	10700000000	8	214			-1	1337500000	49744000	52039000	58319000	29386000	46559000	39259000	48457000	49457000	52953000	108080000	112150000	118650000	98900000	103680000	99735000	89224000	96536000	84333000	422640000	423030000	449720000	389410000	444730000	419110000	399430000	411820000	499280000	393900000	396610000
GL50803_104685-t26_1-p1|GL50803_104685-t26_1		GL50803_104685-t26_1-p1|GL50803_104685-t26_1	GL50803_104685-t26_1-p1|GL50803_104685-t26_1	gene=GL50803_104685, organism=Giardia_Assemblage_A_isolate_WB, gene_product=Caltractin, transcript_product=Caltractin, location=GLCHR05:1720652-1721182(-), protein_length=176, sequence_SO=chromosome, SO=protein_coding, is_pseudo=false	1	13	74.4	20.223	176	0	295.73	9//0	9//0	14798000000	11	317			-1	1345200000	55413000	54637000	55764000	40410000	34538000	46822000	42849000	43430000	40646000	119270000	115840000	123640000	99539000	97261000	90848000	99391000	93954000	90983000	590260000	588240000	629140000	552630000	492690000	622810000	568510000	557960000	542620000	572690000	655150000
GL50803_104866-t26_1-p1|GL50803_104866-t26_1		GL50803_104866-t26_1-p1|GL50803_104866-t26_1	GL50803_104866-t26_1-p1|GL50803_104866-t26_1	gene=GL50803_104866, organism=Giardia_Assemblage_A_isolate_WB, gene_product=GTL3 aka MD0260, transcript_product=GTL3 aka MD0260, location=GLCHR02:1120731-1121315(-), protein_length=194, sequence_SO=chromosome, SO=protein_coding, is_pseudo=false	1	5	40.2	22.68	194	0	45.134	9//0	9//0	5021200000	7	68			-1	717320000	26571000	30687000	26021000	15964000	11653000	19449000	21886000	21588000	22767000	62455000	59751000	62421000	67143000	68922000	61462000	41095000	50228000	47255000	169850000	195520000	179090000	156150000	153310000	148930000	185620000	182620000	166140000	208580000	179040000
GL50803_104984-t26_1-p1|GL50803_104984-t26_1		GL50803_104984-t26_1-p1|GL50803_104984-t26_1	GL50803_104984-t26_1-p1|GL50803_104984-t26_1	gene=GL50803_104984, organism=Giardia_Assemblage_A_isolate_WB, gene_product=hypothetical protein, transcript_product=hypothetical protein, location=GLCHR03:980045-980848(+), protein_length=267, sequence_SO=chromosome, SO=protein_coding, is_pseudo=false	1	4	28.5	29.544	267	0	30.282	5//4	3//2	134910000	11	8			-1	12264000	1698800	1615100	2035400	327780	189950	1689900	1027000		716510				651800	859580	614840		608580	228930	9728800	11503000	4913000		8201300	14192000	9695900		7166800
GL50803_10516-t26_1-p1|GL50803_10516-t26_1		GL50803_10516-t26_1-p1|GL50803_10516-t26_1	GL50803_10516-t26_1-p1|GL50803_10516-t26_1	gene=GL50803_10516, organism=Giardia_Assemblage_A_isolate_WB, gene_product=Leucine carboxyl methyltransferase, transcript_product=Leucine carboxyl methyltransferase, location=GLCHR04:2165336-2166430(+), protein_length=364, sequence_SO=chromosome, SO=protei	1	2	11.3	41.452	364	0	6.8576	1//3	3//3	242280000	15	5			-1	16152000	391690	478740				323610		235720			2811600	1701600	3107200	1978400		2105400	3018000												20073000
GL50803_10521-t26_1-p1|GL50803_10521-t26_1		GL50803_10521-t26_1-p1|GL50803_10521-t26_1	GL50803_10521-t26_1-p1|GL50803_10521-t26_1	gene=GL50803_10521, organism=Giardia_Assemblage_A_isolate_WB, gene_product=Arginyl-tRNA synthetase, transcript_product=Arginyl-tRNA synthetase, location=GLCHR05:4285851-4287716(-), protein_length=621, sequence_SO=chromosome, SO=protein_coding, is_pseudo=fa	1	39	76.7	70.294	621	0	323.31	9//0	9//0	51352000000	34	936			-1	1510300000	57287000	46962000	46477000	40117000	34413000	37891000	57493000	54616000	49546000	136180000	122180000	135630000	136570000	131450000	124550000	92567000	98873000	107530000	1898300000	1752200000	1806000000	1618400000	1671500000	1658100000	2010100000	1939400000	2092200000	2023900000	1975700000
GL50803_10522-t26_1-p1|GL50803_10522-t26_1		GL50803_10522-t26_1-p1|GL50803_10522-t26_1	GL50803_10522-t26_1-p1|GL50803_10522-t26_1	gene=GL50803_10522, organism=Giardia_Assemblage_A_isolate_WB, gene_product=hypothetical protein, transcript_product=hypothetical protein, location=GLCHR05:4284955-4285809(+), protein_length=284, sequence_SO=chromosome, SO=protein_coding, is_pseudo=false	1	3	19.7	29.761	284	0	4.6039	5//0	1//0	53080000	12	9			-1	4423400	1915500		1678400		430130				399270										15864000		20077000		15173000
GL50803_10524-t26_1-p1|GL50803_10524-t26_1		GL50803_10524-t26_1-p1|GL50803_10524-t26_1	GL50803_10524-t26_1-p1|GL50803_10524-t26_1	gene=GL50803_10524, organism=Giardia_Assemblage_A_isolate_WB, gene_product=hypothetical protein, transcript_product=hypothetical protein, location=GLCHR05:4283165-4283917(-), protein_length=250, sequence_SO=chromosome, SO=protein_coding, is_pseudo=false	1	17	85.6	27.283	250	0	312.12	9//0	9//0	21647000000	16	504			-1	1352900000	67786000	59414000	62210000	40166000	45415000	50497000	43598000	52985000	50198000	106000000	122200000	110340000	93301000	92214000	91816000	90518000	89404000	84879000	1033600000	973670000	1034900000	883780000	947630000	965890000	867230000	869890000	858030000	813310000	860620000
GL50803_10527-t26_1-p1|GL50803_10527-t26_1		GL50803_10527-t26_1-p1|GL50803_10527-t26_1	GL50803_10527-t26_1-p1|GL50803_10527-t26_1	gene=GL50803_10527, organism=Giardia_Assemblage_A_isolate_WB, gene_product=hypothetical protein, transcript_product=hypothetical protein, location=GLCHR05:4281067-4282014(-), protein_length=315, sequence_SO=chromosome, SO=protein_coding, is_pseudo=false	1	6	33.3	35.408	315	0	61.039	9//0	9//0	1522000000	14	29			-1	108710000	8306300	5835400	5774300	3473000	4247500	4446000	6993500	6992500	6141800	9029600	10865000	8836000	5690400	4049700	5914700	5153500	3477700	3484700	80115000	71096000	68486000	43090000	60793000	54820000	87560000	67787000	79888000	76114000	99831000
GL50803_10538-t26_1-p1|GL50803_10538-t26_1		GL50803_10538-t26_1-p1|GL50803_10538-t26_1	GL50803_10538-t26_1-p1|GL50803_10538-t26_1	gene=GL50803_10538, organism=Giardia_Assemblage_A_isolate_WB, gene_product=Dynein heavy chain, transcript_product=Dynein heavy chain, location=GLCHR05:4264273-4266582(+), protein_length=769, sequence_SO=chromosome, SO=protein_coding, is_pseudo=false	1	18	38.9	88.342	769	0	93.87	9//0	9//0	4055600000	39	158			-1	103990000	1963500	1765800	3246500	2457700	1645800	1373300	3243200	5015100	1331600	8794300	7107600	9819400	11527000	10787000	8306100	8428100	8605600	8571400	104940000	100060000	97598000	113300000	110420000	98665000	150890000	156230000	123400000	181890000	148350000
GL50803_10568-t26_1-p1|GL50803_10568-t26_1		GL50803_10568-t26_1-p1|GL50803_10568-t26_1	GL50803_10568-t26_1-p1|GL50803_10568-t26_1	gene=GL50803_10568, organism=Giardia_Assemblage_A_isolate_WB, gene_product=hypothetical protein, transcript_product=hypothetical protein, location=GLCHR01:757944-759002(+), protein_length=352, sequence_SO=chromosome, SO=protein_coding, is_pseudo=false	1	3	16.2	40.087	352	0	8.7252	7//2	6//1	179650000	20	13			-1	8982600	747490	762610	723140	433820	367300	341290	318470	437860	353870		798110		605560	771310	771950	617150	532950	399680	8173000	7343500	7066300	8781700	8198700	7954900	9192500	12516000	10775000		10577000
GL50803_10569-t26_1-p1|GL50803_10569-t26_1		GL50803_10569-t26_1-p1|GL50803_10569-t26_1	GL50803_10569-t26_1-p1|GL50803_10569-t26_1	gene=GL50803_10569, organism=Giardia_Assemblage_A_isolate_WB, gene_product=hypothetical protein, transcript_product=hypothetical protein, location=GLCHR01:756351-757868(+), protein_length=505, sequence_SO=chromosome, SO=protein_coding, is_pseudo=false	1	2	5.7	58.258	505	0	3.4483	3//0	2//2	49535000	23	5			-1	2153700										706500			779190				668010											7875400
GL50803_10570-t26_1-p1|GL50803_10570-t26_1		GL50803_10570-t26_1-p1|GL50803_10570-t26_1	GL50803_10570-t26_1-p1|GL50803_10570-t26_1	gene=GL50803_10570, organism=Giardia_Assemblage_A_isolate_WB, gene_product=FKBP-type peptidyl-prolyl cis-trans isomerase, transcript_product=FKBP-type peptidyl-prolyl cis-trans isomerase, location=GLCHR01:755256-756320(-), protein_length=354, sequence_SO=c	1	17	61.9	38.873	354	0	323.31	9//0	9//0	20084000000	19	338			-1	1057000000	30191000	36186000	30386000	25196000	26008000	25251000	32272000	34939000	31740000	89593000	87737000	87714000	89855000	91472000	83575000	88861000	86150000	79912000	608350000	714920000	681880000	610630000	683850000	661740000	725730000	745740000	781060000	778950000	731030000
GL50803_10572-t26_1-p1|GL50803_10572-t26_1		GL50803_10572-t26_1-p1|GL50803_10572-t26_1	GL50803_10572-t26_1-p1|GL50803_10572-t26_1	gene=GL50803_10572, organism=Giardia_Assemblage_A_isolate_WB, gene_product=hypothetical protein, transcript_product=hypothetical protein, location=GLCHR01:751890-752867(-), protein_length=325, sequence_SO=chromosome, SO=protein_coding, is_pseudo=false	1	3	11.1	35.176	325	0.0030358	2.017	2//0	1//0	0	11	3			-1	0
GL50803_10577-t26_1-p1|GL50803_10577-t26_1		GL50803_10577-t26_1-p1|GL50803_10577-t26_1	GL50803_10577-t26_1-p1|GL50803_10577-t26_1	gene=GL50803_10577, organism=Giardia_Assemblage_A_isolate_WB, gene_product=Nucleolar protein NOP5, transcript_product=Nucleolar protein NOP5, location=GLCHR01:745277-746773(-), protein_length=498, sequence_SO=chromosome, SO=protein_coding, is_pseudo=false	1	16	41.4	55.387	498	0	115.64	9//0	9//0	5160300000	27	133			-1	191120000	9020000	8344300	6540400	6683000	3696700	4880300	4554700	4479700	5538600	19231000	14483000	15846000	17619000	17828000	14139000	13419000	13738000	11081000	206320000	194990000	184170000	199830000	158420000	167790000	184790000	171760000	195160000	213480000	195720000
GL50803_10608-t26_1-p1|GL50803_10608-t26_1		GL50803_10608-t26_1-p1|GL50803_10608-t26_1	GL50803_10608-t26_1-p1|GL50803_10608-t26_1	gene=GL50803_10608, organism=Giardia_Assemblage_A_isolate_WB, gene_product=hypothetical protein, transcript_product=hypothetical protein, location=AACB02000029_frag:6979-9768(-), protein_length=929, sequence_SO=contig, SO=protein_coding, is_pseudo=false	1	13	22.2	102.99	929	0	57.821	9//0	9//0	3432500000	38	66			-1	90330000	2950000	3407900	2711900	1891000	2339200	1786800	3500400	3093900	2926000	5372400	13471000	7015300	7923400	5984000	6182200	6803400	5212700	7759200	92617000	112270000	111830000	126820000	107260000	105510000	144050000	106720000	152210000	119610000	216490000
GL50803_10609-t26_1-p1|GL50803_10609-t26_1		GL50803_10609-t26_1-p1|GL50803_10609-t26_1	GL50803_10609-t26_1-p1|GL50803_10609-t26_1	gene=GL50803_10609, organism=Giardia_Assemblage_A_isolate_WB, gene_product=Kinase, STE STE20, transcript_product=Kinase, STE STE20, location=AACB02000029_frag:9960-11231(+), protein_length=423, sequence_SO=contig, SO=protein_coding, is_pseudo=false	1	11	42.1	46.981	423	0	86.613	9//0	9//0	1888700000	17	69			-1	111100000	5483100	5993500	5169900	3043700	4626000	3875300	4519400	4876500	3172400	9813600	9479000	6532900	7203400	8674500	8504000	7358800	4266500	8507000	85471000	91895000	72689000	70932000	76205000	74378000	77282000	75687000	50376000	73612000	63959000
GL50803_10612-t26_1-p1|GL50803_10612-t26_1		GL50803_10612-t26_1-p1|GL50803_10612-t26_1;GL50803_2362-t26_1-p1|GL50803_2362-t26_1	GL50803_10612-t26_1-p1|GL50803_10612-t26_1	gene=GL50803_10612, organism=Giardia_Assemblage_A_isolate_WB, gene_product=Phosphotyrosyl phosphatase activator protein, putative, transcript_product=Phosphotyrosyl phosphatase activator protein, putative, location=AACB02000029_frag:14601-15527(-), protein	2	4	18.8	36.171	308	0	8.7444	9//0	9//0	451070000	16	45			-1;-1	28192000	1947300	1506300	1905000	2153400	1159600	863760	1335100	1725700	1112800	1107200	1252300	1822800	4043000	1682100	1519000	1228500	707540	1120600	23013000	18203000	23540000	18279000	15668000	22121000	17908000	23018000	22327000	23475000	26805000
GL50803_10623-t26_1-p1|GL50803_10623-t26_1		GL50803_10623-t26_1-p1|GL50803_10623-t26_1	GL50803_10623-t26_1-p1|GL50803_10623-t26_1	gene=GL50803_10623, organism=Giardia_Assemblage_A_isolate_WB, gene_product=Phosphoenolpyruvate carboxykinase, transcript_product=Phosphoenolpyruvate carboxykinase, location=GLCHR03:850721-852685(-), protein_length=654, sequence_SO=chromosome, SO=protein_co	1	27	58	73.844	654	0	323.31	9//0	9//0	37522000000	26	807			-1	1443200000	49789000	56343000	49249000	50327000	43655000	44682000	48854000	50758000	48034000	130610000	113460000	113900000	105930000	103390000	121050000	94371000	101950000	116820000	1492100000	1462600000	1489800000	1459900000	1475500000	1469900000	1418300000	1375200000	1550000000	1277500000	1325500000
GL50803_10661-t26_1-p1|GL50803_10661-t26_1		GL50803_10661-t26_1-p1|GL50803_10661-t26_1	GL50803_10661-t26_1-p1|GL50803_10661-t26_1	gene=GL50803_10661, organism=Giardia_Assemblage_A_isolate_WB, gene_product=Ubiquitin-conjugating enzyme E1, transcript_product=Ubiquitin-conjugating enzyme E1, location=GLCHR05:2463417-2466695(-), protein_length=1092, sequence_SO=chromosome, SO=protein_cod	1	32	52.4	121.42	1092	0	296.78	9//0	9//0	8550600000	53	336			-1	161330000	6561700	5868000	5344800	4934900	4345600	4709200	7623900	6656200	5908700	13704000	14361000	11144000	12036000	11467000	12828000	11370000	9340100	13129000	320960000	315000000	291940000	300740000	324130000	333410000	372930000	376420000	373430000	347860000	342310000
GL50803_10679-t26_1-p1|GL50803_10679-t26_1		GL50803_10679-t26_1-p1|GL50803_10679-t26_1	GL50803_10679-t26_1-p1|GL50803_10679-t26_1	gene=GL50803_10679, organism=Giardia_Assemblage_A_isolate_WB, gene_product=hypothetical protein, transcript_product=hypothetical protein, location=GLCHR02:999645-1000067(+), protein_length=140, sequence_SO=chromosome, SO=protein_coding, is_pseudo=false	1	3	28.6	15.48	140	0	4.13	1//0	6//3	125630000	10	5			-1	12563000			560880							1588000	979020	1297900	1094100		863410	2113800	1673400	2392200			10109000							8439200	4521600
GL50803_10697-t26_1-p1|GL50803_10697-t26_1		GL50803_10697-t26_1-p1|GL50803_10697-t26_1	GL50803_10697-t26_1-p1|GL50803_10697-t26_1	gene=GL50803_10697, organism=Giardia_Assemblage_A_isolate_WB, gene_product=hypothetical protein, transcript_product=hypothetical protein, location=GLCHR04:1787586-1788629(+), protein_length=347, sequence_SO=chromosome, SO=protein_coding, is_pseudo=false	1	2	9.5	37.885	347	0	6.6466	2//2	1//3	44785000	17	3			-1	2634400	87697	243060				98081		611880					474850	477350	382930	258560			1696600	4724200				2151300
GL50803_10698-t26_1-p1|GL50803_10698-t26_1		GL50803_10698-t26_1-p1|GL50803_10698-t26_1	GL50803_10698-t26_1-p1|GL50803_10698-t26_1	gene=GL50803_10698, organism=Giardia_Assemblage_A_isolate_WB, gene_product=Phosphorylase B kinase gamma catalytic chain, transcript_product=Phosphorylase B kinase gamma catalytic chain, location=GLCHR04:1789017-1791329(-), protein_length=770, sequence_SO=c	1	30	47.5	85.288	770	0	323.31	9//0	9//0	9831700000	35	386			-1	280900000	11829000	10993000	11515000	7174100	8877000	7671700	10701000	10491000	10897000	23413000	25264000	24468000	24021000	26722000	19671000	18472000	17726000	10998000	374670000	405580000	375320000	315150000	403260000	383850000	386220000	359410000	353800000	398810000	380780000
GL50803_10703-t26_1-p1|GL50803_10703-t26_1		GL50803_10703-t26_1-p1|GL50803_10703-t26_1	GL50803_10703-t26_1-p1|GL50803_10703-t26_1	gene=GL50803_10703, organism=Giardia_Assemblage_A_isolate_WB, gene_product=Protein 21.1, transcript_product=Protein 21.1, location=GLCHR04:1800633-1801781(-), protein_length=382, sequence_SO=chromosome, SO=protein_coding, is_pseudo=false	1	3	9.7	42.07	382	0	12.353	4//5	6//3	382650000	22	12			-1	17393000	331960	297780	617260	317720	360720	248580	584510	226490	366920	3445400	941210	2949800	1445500	880750	1212800	1387600	831070	947290	12165000	11223000	14534000	20543000	15643000	12162000	12162000	9241500	15466000	9009200	15407000
GL50803_10708-t26_1-p1|GL50803_10708-t26_1		GL50803_10708-t26_1-p1|GL50803_10708-t26_1	GL50803_10708-t26_1-p1|GL50803_10708-t26_1	gene=GL50803_10708, organism=Giardia_Assemblage_A_isolate_WB, gene_product=hypothetical protein, transcript_product=hypothetical protein, location=GLCHR04:1805318-1807360(-), protein_length=680, sequence_SO=chromosome, SO=protein_coding, is_pseudo=false	1	13	32.6	74.593	680	0	115.01	9//0	9//0	2357700000	31	96			-1	76055000	2522900	2790800	2271300	1473300	1743600	1557700	2203100	2106500	2331900	5976800	9700900	8004100	6055300	6339400	5721200	5714800	5790900	3750000	73592000	86070000	76062000	64945000	86648000	70495000	85797000	79996000	90182000	95459000	109690000
GL50803_10711-t26_1-p1|GL50803_10711-t26_1		GL50803_10711-t26_1-p1|GL50803_10711-t26_1	GL50803_10711-t26_1-p1|GL50803_10711-t26_1	gene=GL50803_10711, organism=Giardia_Assemblage_A_isolate_WB, gene_product=Serine/Threonine protein phosphatase, transcript_product=Serine/Threonine protein phosphatase, location=GLCHR04:1811054-1812010(-), protein_length=318, sequence_SO=chromosome, SO=pr	1	2	8.5	36.47	318	0.0099241	0.96349	1//0	2//0	0	15	4			-1	0
GL50803_1076-t26_1-p1|GL50803_1076-t26_1		GL50803_1076-t26_1-p1|GL50803_1076-t26_1	GL50803_1076-t26_1-p1|GL50803_1076-t26_1	gene=GL50803_1076, organism=Giardia_Assemblage_A_isolate_WB, gene_product=Alpha-13 giardin, transcript_product=Alpha-13 giardin, location=GLCHR03:64611-65648(+), protein_length=345, sequence_SO=chromosome, SO=protein_coding, is_pseudo=false	1	2	8.1	38.596	345	0.0030618	2.1511	3//1	6//1	118720000	14	3			-1	8479900	348910	273450	391820						544700	1164800	1684900	950590	946730	806720	784750			582520	5135900	4030800								6928700	11676000
GL50803_10762-t26_1-p1|GL50803_10762-t26_1		GL50803_10762-t26_1-p1|GL50803_10762-t26_1	GL50803_10762-t26_1-p1|GL50803_10762-t26_1	gene=GL50803_10762, organism=Giardia_Assemblage_A_isolate_WB, gene_product=hypothetical protein, transcript_product=hypothetical protein, location=GLCHR04:1225063-1226529(-), protein_length=488, sequence_SO=chromosome, SO=protein_coding, is_pseudo=false	1	3	9.8	55.266	488	0	3.4818	5//1	3//0	106600000	26	4			-1	4099900	114030	1230300	1081600		67423		104800		684160			262290	350560			204720			14005000	7976500	15458000						10293000
GL50803_10765-t26_1-p1|GL50803_10765-t26_1		GL50803_10765-t26_1-p1|GL50803_10765-t26_1	GL50803_10765-t26_1-p1|GL50803_10765-t26_1	gene=GL50803_10765, organism=Giardia_Assemblage_A_isolate_WB, gene_product=MCM7, transcript_product=MCM7, location=GLCHR04:1229120-1231234(-), protein_length=704, sequence_SO=chromosome, SO=protein_coding, is_pseudo=false	1	3	8.1	78.046	704	0	17.285	1//0	4//1	47416000	39	5			-1	1215800			115140									443190		346660		310810					4820600
GL50803_10778-t26_1-p1|GL50803_10778-t26_1		GL50803_10778-t26_1-p1|GL50803_10778-t26_1	GL50803_10778-t26_1-p1|GL50803_10778-t26_1	gene=GL50803_10778, organism=Giardia_Assemblage_A_isolate_WB, gene_product=hypothetical protein, transcript_product=hypothetical protein, location=GLCHR04:1240210-1243287(+), protein_length=1025, sequence_SO=chromosome, SO=protein_coding, is_pseudo=false	1	21	36.4	111.96	1025	0	87.273	9//0	9//0	2844900000	36	98			-1	79025000	2935700	3115700	2658400	1591100	1743400	2296600	1666900	1881300	1184400	7341900	6822700	7186400	5991800	6328500	5803400	7425300	6250900	6800900	93879000	105470000	94316000	80059000	84536000	99855000	98988000	116390000	99879000	109500000	110170000
GL50803_10780-t26_1-p1|GL50803_10780-t26_1		GL50803_10780-t26_1-p1|GL50803_10780-t26_1	GL50803_10780-t26_1-p1|GL50803_10780-t26_1	gene=GL50803_10780, organism=Giardia_Assemblage_A_isolate_WB, gene_product=Ribosomal protein S27, transcript_product=Ribosomal protein S27, location=GLCHR04:1245273-1245647(+), protein_length=124, sequence_SO=chromosome, SO=protein_coding, is_pseudo=false	1	3	18.5	14.096	124	0	24.095	9//0	9//0	6843500000	5	85			-1	1368700000	57152000	59335000	51618000	43138000	42728000	43637000	54716000	55059000	55931000	110270000	112740000	115030000	106870000	115490000	104420000	82938000	83942000	73694000	293530000	311780000	277920000	261630000	266540000	275230000	273400000	285470000	288110000	213270000	280140000
GL50803_10802-t26_1-p1|GL50803_10802-t26_1		GL50803_10802-t26_1-p1|GL50803_10802-t26_1	GL50803_10802-t26_1-p1|GL50803_10802-t26_1	gene=GL50803_10802, organism=Giardia_Assemblage_A_isolate_WB, gene_product=hypothetical protein, transcript_product=hypothetical protein, location=GLCHR02:481608-485153(+), protein_length=1181, sequence_SO=chromosome, SO=protein_coding, is_pseudo=false	1	2	4.4	129.73	1181	0	4.0531	3//0	3//0	154770000	49	6			-1	3158500	85471											3073000							4188100
GL50803_10808-t26_1-p1|GL50803_10808-t26_1		GL50803_10808-t26_1-p1|GL50803_10808-t26_1	GL50803_10808-t26_1-p1|GL50803_10808-t26_1	gene=GL50803_10808, organism=Giardia_Assemblage_A_isolate_WB, gene_product=hypothetical protein, transcript_product=hypothetical protein, location=GLCHR02:475488-476174(+), protein_length=228, sequence_SO=chromosome, SO=protein_coding, is_pseudo=false	1	13	81.1	25.237	228	0	306.7	9//0	9//0	9343100000	11	230			-1	849370000	35895000	42890000	43592000	34119000	25372000	23947000	29227000	25885000	28026000	81287000	64245000	61186000	68156000	49992000	56226000	53162000	69675000	56487000	411660000	394200000	425840000	362060000	419970000	392140000	386730000	380720000	377250000	384790000	361570000
GL50803_10822-t26_1-p1|GL50803_10822-t26_1		GL50803_10822-t26_1-p1|GL50803_10822-t26_1	GL50803_10822-t26_1-p1|GL50803_10822-t26_1	gene=GL50803_10822, organism=Giardia_Assemblage_A_isolate_WB, gene_product=WD-40 repeat protein family, transcript_product=WD-40 repeat protein family, location=GLCHR01:1298886-1299914(-), protein_length=342, sequence_SO=chromosome, SO=protein_coding, is_p	1	26	85.4	38.531	342	0	323.31	9//0	9//0	24062000000	23	550			-1	1046200000	46474000	44460000	42724000	32180000	31940000	33177000	45663000	45951000	39168000	80731000	78691000	75736000	91781000	79290000	72759000	68453000	73768000	63217000	1109700000	1095400000	1152500000	966520000	914530000	976290000	972850000	1047300000	984290000	884460000	836950000
GL50803_10829-t26_1-p1|GL50803_10829-t26_1		GL50803_10829-t26_1-p1|GL50803_10829-t26_1	GL50803_10829-t26_1-p1|GL50803_10829-t26_1	gene=GL50803_10829, organism=Giardia_Assemblage_A_isolate_WB, gene_product=Glucosamine-6-phosphate deaminase, transcript_product=Glucosamine-6-phosphate deaminase, location=GLCHR01:1310765-1311556(+), protein_length=263, sequence_SO=chromosome, SO=protein_	1	11	68.1	28.767	263	0	108.82	9//0	9//0	9145200000	14	163			-1	653230000	33160000	30846000	27441000	23498000	22017000	20784000	27463000	25271000	27459000	46372000	63210000	47976000	48832000	39312000	44817000	47668000	36057000	41046000	417450000	404000000	414610000	414220000	412710000	403150000	406780000	445740000	385930000	321460000	342230000
GL50803_10836-t26_1-p1|GL50803_10836-t26_1		GL50803_10836-t26_1-p1|GL50803_10836-t26_1	GL50803_10836-t26_1-p1|GL50803_10836-t26_1	gene=GL50803_10836, organism=Giardia_Assemblage_A_isolate_WB, gene_product=hypothetical protein, transcript_product=hypothetical protein, location=GLCHR01:1326941-1327516(+), protein_length=191, sequence_SO=chromosome, SO=protein_coding, is_pseudo=false	1	5	39.8	21.255	191	0	10.709	8//1	6//1	322790000	9	16			-1	35865000	3339200	3398600	4284400	1281400	1558800	2267200	3030300	1782200	1619300		2775000		2542500	1884200	2036700		1781400	2283900	23852000	27643000	15412000	16328000	13323000	14612000	16541000	35239000	23408000		21942000
GL50803_10840-t26_1-p1|GL50803_10840-t26_1		GL50803_10840-t26_1-p1|GL50803_10840-t26_1	GL50803_10840-t26_1-p1|GL50803_10840-t26_1	gene=GL50803_10840, organism=Giardia_Assemblage_A_isolate_WB, gene_product=DNA-directed RNA polymerases I and III 16 kDa polypeptide, transcript_product=DNA-directed RNA polymerases I and III 16 kDa polypeptide, location=GLCHR01:1160430-1160735(+), protein	1	2	49.5	10.954	101	0	60.289	7//0	8//0	469990000	4	18			-1	117500000	1742300	7098000	2569300			6454100	5874100	4422900	4003700	13753000	11688000	9183200		7283900	8002600	9118500	12328000	13977000	10421000	17399000	16498000			22715000	36635000	27498000	22395000	17476000	14980000
GL50803_10843-t26_1-p1|GL50803_10843-t26_1		GL50803_10843-t26_1-p1|GL50803_10843-t26_1	GL50803_10843-t26_1-p1|GL50803_10843-t26_1	gene=GL50803_10843, organism=Giardia_Assemblage_A_isolate_WB, gene_product=Thymus-specific serine protease precursor, transcript_product=Thymus-specific serine protease precursor, location=GLCHR01:1161941-1163509(-), protein_length=522, sequence_SO=chromos	1	12	26.1	58.447	522	0	77.38	9//0	9//0	1517900000	26	80			-1	58381000	2105900	3407200	2632400	1136200	2079800	1423800	1348400	1613400	2143400	4496400	1386300	4051300	5752600	5504100	6436200	4239400	5105600	3518600	50599000	59405000	55328000	45147000	61493000	61311000	48659000	46179000	61474000	47334000	55736000
GL50803_10856-t26_1-p1|GL50803_10856-t26_1		GL50803_10856-t26_1-p1|GL50803_10856-t26_1	GL50803_10856-t26_1-p1|GL50803_10856-t26_1	gene=GL50803_10856, organism=Giardia_Assemblage_A_isolate_WB, gene_product=Alpha-snap, transcript_product=Alpha-snap, location=GLCHR01:1182436-1183320(+), protein_length=294, sequence_SO=chromosome, SO=protein_coding, is_pseudo=false	1	12	44.2	32.754	294	0	27.744	9//0	9//0	2078700000	22	36			-1	94484000	2718900	1478200	2850800	1000300	1986600	2701100	1702900	2327700	11218000	9082100	4629900	10030000	8509900	9507600	8963700	6646500	3784600	5345800	75649000	39139000	67965000	34001000	63564000	73071000	42450000	52658000	200900000	84973000	84002000
GL50803_10858-t26_1-p1|GL50803_10858-t26_1		GL50803_10858-t26_1-p1|GL50803_10858-t26_1	GL50803_10858-t26_1-p1|GL50803_10858-t26_1	gene=GL50803_10858, organism=Giardia_Assemblage_A_isolate_WB, gene_product=MYG1 protein, transcript_product=MYG1 protein, location=GLCHR01:1183735-1184820(-), protein_length=361, sequence_SO=chromosome, SO=protein_coding, is_pseudo=false	1	13	54.8	40.859	361	0	80.996	9//0	9//0	4319800000	22	121			-1	196350000	4298300	7833200	8222400	9335100	5224700	4060700	4984700	6344300	5994000	12681000	14677000	20651000	24737000	13628000	16280000	11483000	14846000	11071000	128120000	146850000	152890000	176320000	155440000	126120000	152340000	179080000	169830000	155380000	155270000
GL50803_10868-t26_1-p1|GL50803_10868-t26_1		GL50803_10868-t26_1-p1|GL50803_10868-t26_1	GL50803_10868-t26_1-p1|GL50803_10868-t26_1	gene=GL50803_10868, organism=Giardia_Assemblage_A_isolate_WB, gene_product=hypothetical protein, transcript_product=hypothetical protein, location=GLCHR03:1813097-1813711(-), protein_length=204, sequence_SO=chromosome, SO=protein_coding, is_pseudo=false	1	6	38.2	22.851	204	0	35.678	9//0	9//0	1388800000	9	44			-1	154310000	4418200	6179500	5759900	4207300	5903500	7961600	7661700	6737000	6868800	3865500	18209000	7715800	9694400	9571500	13013000	19397000	6884700	10266000	44208000	51660000	50905000	54092000	55190000	52694000	59284000	62398000	62518000	66066000	82097000
GL50803_10870-t26_1-p1|GL50803_10870-t26_1		GL50803_10870-t26_1-p1|GL50803_10870-t26_1	GL50803_10870-t26_1-p1|GL50803_10870-t26_1	gene=GL50803_10870, organism=Giardia_Assemblage_A_isolate_WB, gene_product=Aspartyl-tRNA synthetase, transcript_product=Aspartyl-tRNA synthetase, location=GLCHR03:1808321-1809988(-), protein_length=555, sequence_SO=chromosome, SO=protein_coding, is_pseudo=	1	31	65.2	62.599	555	0	323.31	9//0	9//0	17977000000	31	453			-1	579900000	25160000	18835000	20832000	15259000	14039000	17320000	19338000	20575000	18159000	59361000	39406000	48958000	43574000	41532000	43990000	49293000	43921000	40348000	623740000	611270000	657000000	578320000	587990000	676230000	631290000	672640000	630310000	747750000	659470000
GL50803_10875-t26_1-p1|GL50803_10875-t26_1		GL50803_10875-t26_1-p1|GL50803_10875-t26_1	GL50803_10875-t26_1-p1|GL50803_10875-t26_1	gene=GL50803_10875, organism=Giardia_Assemblage_A_isolate_WB, gene_product=hypothetical protein, transcript_product=hypothetical protein, location=GLCHR03:1802222-1805008(-), protein_length=928, sequence_SO=chromosome, SO=protein_coding, is_pseudo=false	1	2	4.7	102.27	928	0	10.483	2//1	7//0	309440000	39	8			-1	7934400	146750		120140				376500			495400		2448900	429070	1046200	558880			2312600	16779000		6880400				17389000			15591000
GL50803_10881-t26_1-p1|GL50803_10881-t26_1		GL50803_10881-t26_1-p1|GL50803_10881-t26_1	GL50803_10881-t26_1-p1|GL50803_10881-t26_1	gene=GL50803_10881, organism=Giardia_Assemblage_A_isolate_WB, gene_product=hypothetical protein, transcript_product=hypothetical protein, location=GLCHR03:1794603-1796144(+), protein_length=513, sequence_SO=chromosome, SO=protein_coding, is_pseudo=false	1	14	43.7	56.118	513	0	131.84	9//0	9//0	4035700000	21	127			-1	192180000	8355400	9044700	7111500	7299100	7332300	7132500	8092200	5543500	7372800	12070000	16495000	14509000	11743000	15888000	14899000	12342000	12560000	14386000	146650000	163730000	169640000	152240000	161400000	163310000	176450000	156500000	156140000	144300000	170240000
GL50803_10882-t26_1-p1|GL50803_10882-t26_1		GL50803_10882-t26_1-p1|GL50803_10882-t26_1	GL50803_10882-t26_1-p1|GL50803_10882-t26_1	gene=GL50803_10882, organism=Giardia_Assemblage_A_isolate_WB, gene_product=hypothetical protein, transcript_product=hypothetical protein, location=GLCHR03:1793614-1794519(+), protein_length=301, sequence_SO=chromosome, SO=protein_coding, is_pseudo=false	1	11	54.8	33.116	301	0	143.39	9//0	9//0	8147300000	14	195			-1	581950000	25216000	21542000	19644000	15775000	17322000	17719000	16492000	15515000	18709000	46893000	42504000	39585000	39906000	52245000	45941000	53470000	37150000	56321000	316970000	308080000	297010000	298250000	348940000	293800000	331880000	272050000	330630000	283560000	320550000
GL50803_10883-t26_1-p1|GL50803_10883-t26_1		GL50803_10883-t26_1-p1|GL50803_10883-t26_1	GL50803_10883-t26_1-p1|GL50803_10883-t26_1	gene=GL50803_10883, organism=Giardia_Assemblage_A_isolate_WB, gene_product=hypothetical protein, transcript_product=hypothetical protein, location=GLCHR03:1792423-1793520(+), protein_length=365, sequence_SO=chromosome, SO=protein_coding, is_pseudo=false	1	2	5.8	40.588	365	0.0024737	2.3921	9//0	9//0	462090000	18	19			-1	25672000	802530	416660	280170	553300	1143300	369960	965320	966110	896660	2022000	3777900	1666800	2236600	2287200	1308700	1853300	2255400	1869700	8082200	8416000	5860500	12871000	13597000	9203600	19612000	19567000	19217000	9660900	13067000
GL50803_10885-t26_1-p1|GL50803_10885-t26_1		GL50803_10885-t26_1-p1|GL50803_10885-t26_1	GL50803_10885-t26_1-p1|GL50803_10885-t26_1	gene=GL50803_10885, organism=Giardia_Assemblage_A_isolate_WB, gene_product=4-alpha-glucanotransferase, amylo-alpha-1,6-glucosidase, transcript_product=4-alpha-glucanotransferase, amylo-alpha-1,6-glucosidase, location=GLCHR03:1787030-1792225(+), protein_len	1	66	54.5	195.87	1731	0	323.31	9//0	9//0	30636000000	90	791			-1	340400000	15966000	15126000	15115000	10585000	10388000	10282000	12171000	15670000	13816000	28927000	28267000	26622000	24548000	24758000	21436000	21831000	22884000	22006000	1321500000	1394000000	1282000000	1199900000	1206100000	1160300000	1288700000	1251500000	1347200000	1242100000	1189200000
GL50803_10889-t26_1-p1|GL50803_10889-t26_1		GL50803_10889-t26_1-p1|GL50803_10889-t26_1	GL50803_10889-t26_1-p1|GL50803_10889-t26_1	gene=GL50803_10889, organism=Giardia_Assemblage_A_isolate_WB, gene_product=hypothetical protein, transcript_product=hypothetical protein, location=GLCHR05:2710219-2710920(+), protein_length=233, sequence_SO=chromosome, SO=protein_coding, is_pseudo=false	1	2	9.4	26.826	233	0	3.3011	1//2	2//0	29031000	15	3			-1	1935400	323890	305160		314720										991600					5119000	4548800		5582800
GL50803_10893-t26_1-p1|GL50803_10893-t26_1		GL50803_10893-t26_1-p1|GL50803_10893-t26_1	GL50803_10893-t26_1-p1|GL50803_10893-t26_1	gene=GL50803_10893, organism=Giardia_Assemblage_A_isolate_WB, gene_product=Kinase, NEK, transcript_product=Kinase, NEK, location=GLCHR05:2705895-2706860(+), protein_length=321, sequence_SO=chromosome, SO=protein_coding, is_pseudo=false	1	7	40.2	35.812	321	0	54.407	9//0	8//0	468430000	16	35			-1	29277000	1940800	1753900	2215900	824220	524800	1296700	961690	1446800	2644000		2269100	1900700	2782000	2561600	629410	2616200	1257000	1652100	21362000	22384000	21801000	19313000	15523000	21341000	19189000	17707000	27259000		25238000
GL50803_10911-t26_1-p1|GL50803_10911-t26_1		GL50803_10911-t26_1-p1|GL50803_10911-t26_1	GL50803_10911-t26_1-p1|GL50803_10911-t26_1	gene=GL50803_10911, organism=Giardia_Assemblage_A_isolate_WB, gene_product=Protein 21.1, transcript_product=Protein 21.1, location=GLCHR05:2686379-2689537(-), protein_length=1052, sequence_SO=chromosome, SO=protein_coding, is_pseudo=false	1	9	14.9	114.85	1052	0	42.72	7//1	8//0	578190000	49	28			-1	11800000	533310	548450	219110	813060	467190	633840	274500		136290	830750	1087800		2208700	495800	335140	1137600	849740	1228400	23388000	19723000		31065000	22346000	27660000	33112000		16610000	27421000	21734000
GL50803_10919-t26_1-p1|GL50803_10919-t26_1		GL50803_10919-t26_1-p1|GL50803_10919-t26_1	GL50803_10919-t26_1-p1|GL50803_10919-t26_1	gene=GL50803_10919, organism=Giardia_Assemblage_A_isolate_WB, gene_product=Ribosomal protein S10B, transcript_product=Ribosomal protein S10B, location=GLCHR04:2469965-2470369(+), protein_length=134, sequence_SO=chromosome, SO=protein_coding, is_pseudo=fals	1	10	82.1	15.383	134	0	312.34	9//0	9//0	41204000000	6	420			-1	6867400000	250350000	205020000	174980000	179710000	219090000	192310000	241940000	214580000	219660000	614700000	536480000	608830000	537310000	559100000	483860000	494560000	564110000	570800000	1396400000	1281400000	1247400000	1451300000	1657600000	1399800000	1454100000	1409800000	1453700000	1624000000	1371300000
GL50803_10969-t26_1-p1|GL50803_10969-t26_1		GL50803_10969-t26_1-p1|GL50803_10969-t26_1	GL50803_10969-t26_1-p1|GL50803_10969-t26_1	gene=GL50803_10969, organism=Giardia_Assemblage_A_isolate_WB, gene_product=Nucleotide-binding protein 1, transcript_product=Nucleotide-binding protein 1, location=GLCHR02:327470-328489(+), protein_length=339, sequence_SO=chromosome, SO=protein_coding, is_p	1	16	47.5	36.762	339	0	124.42	9//0	9//0	4649500000	17	176			-1	273500000	8814900	10026000	9250200	6831100	9992700	6231300	6376700	7427400	12160000	24323000	19702000	22698000	26061000	21193000	21394000	21059000	19130000	20830000	194710000	188080000	174950000	157330000	153940000	142390000	172830000	198160000	173540000	155470000	164240000
GL50803_11034-t26_1-p1|GL50803_11034-t26_1		GL50803_11034-t26_1-p1|GL50803_11034-t26_1	GL50803_11034-t26_1-p1|GL50803_11034-t26_1	gene=GL50803_11034, organism=Giardia_Assemblage_A_isolate_WB, gene_product=hypothetical protein, transcript_product=hypothetical protein, location=GLCHR03:1173065-1173736(-), protein_length=223, sequence_SO=chromosome, SO=protein_coding, is_pseudo=false	1	7	42.2	24.806	223	0	12.991	9//0	9//0	1520000000	15	29			-1	101330000	5179700	3374500	2718400	2489100	2274100	4048000	5328600	2836800	1256000	7955000	10237000	10523000	7900400	10341000	5483500	6912500	8965600	3507100	60337000	46672000	59420000	49909000	63733000	50611000	66585000	63734000	47554000	65013000	61217000
GL50803_11040-t26_1-p1|GL50803_11040-t26_1		GL50803_11040-t26_1-p1|GL50803_11040-t26_1	GL50803_11040-t26_1-p1|GL50803_11040-t26_1	gene=GL50803_11040, organism=Giardia_Assemblage_A_isolate_WB, gene_product=Kinase, NEK, transcript_product=Kinase, NEK, location=GLCHR03:1156734-1157699(-), protein_length=321, sequence_SO=chromosome, SO=protein_coding, is_pseudo=false	1	9	38.9	36.051	321	0	14.695	2//0	9//0	612130000	18	25			-1	34007000	225410				137110					1121300	3503700	3057700	5902400	4154100	4605400	4160300	4361900	2777800	8310200				6658500					19407000	23654000
GL50803_11043-t26_1-p1|GL50803_11043-t26_1		GL50803_11043-t26_1-p1|GL50803_11043-t26_1;GL50803_23866-t26_1-p1|GL50803_23866-t26_1	GL50803_11043-t26_1-p1|GL50803_11043-t26_1	gene=GL50803_11043, organism=Giardia_Assemblage_A_isolate_WB, gene_product=Fructose-bisphosphate aldolase, transcript_product=Fructose-bisphosphate aldolase, location=GLCHR03:1152763-1153734(+), protein_length=323, sequence_SO=chromosome, SO=protein_coding	2	38	92	35.213	323	0	323.31	9//0	9//0	407880000000	19	2086			-1;-1	21468000000	738680000	752520000	719510000	600190000	606870000	566790000	920540000	863590000	811300000	2414700000	1735200000	1949300000	1482700000	1466500000	1277000000	1469900000	1662700000	1429500000	14792000000	15715000000	15438000000	15578000000	16344000000	15609000000	16414000000	16458000000	16999000000	14926000000	15159000000
GL50803_11044-t26_1-p1|GL50803_11044-t26_1		GL50803_11044-t26_1-p1|GL50803_11044-t26_1	GL50803_11044-t26_1-p1|GL50803_11044-t26_1	gene=GL50803_11044, organism=Giardia_Assemblage_A_isolate_WB, gene_product=Mob1-like protein, transcript_product=Mob1-like protein, location=GLCHR03:1152061-1152696(+), protein_length=211, sequence_SO=chromosome, SO=protein_coding, is_pseudo=false	1	2	10	24.491	211	0	7.0893	7//0	5//0	0	7	13			-1	0
GL50803_11054-t26_1-p1|GL50803_11054-t26_1		GL50803_11054-t26_1-p1|GL50803_11054-t26_1	GL50803_11054-t26_1-p1|GL50803_11054-t26_1	gene=GL50803_11054, organism=Giardia_Assemblage_A_isolate_WB, gene_product=hypothetical protein, transcript_product=hypothetical protein, location=GLCHR03:784720-786069(-), protein_length=449, sequence_SO=chromosome, SO=protein_coding, is_pseudo=false	1	2	7.3	50.469	449	0.0018727	2.5689	3//1	5//0	1192200000	20	8			-1	59609000	127860	150290	69729				300570			284460			439030	29979000	27998000	259980			57974000	68686000	31935000				142110000			60544000
GL50803_11100-t26_1-p1|GL50803_11100-t26_1		GL50803_11100-t26_1-p1|GL50803_11100-t26_1	GL50803_11100-t26_1-p1|GL50803_11100-t26_1	gene=GL50803_11100, organism=Giardia_Assemblage_A_isolate_WB, gene_product=TRP domain containing protein, transcript_product=TRP domain containing protein, location=GLCHR05:2010070-2015538(+), protein_length=1822, sequence_SO=chromosome, SO=protein_coding,	1	3	2.7	200.78	1822	0	85.636	9//0	9//0	330740000	82	24			-1	4033400	150510	125190	151590	73489	62678	57686	232640	91823	71320	407580	501030	367240	408770	344080	354570	283350	241680	108180	11241000	9495300	10782000	14791000	12986000	12110000	12844000	15693000	12898000	7355100	6538400
GL50803_11105-t26_1-p1|GL50803_11105-t26_1		GL50803_11105-t26_1-p1|GL50803_11105-t26_1	GL50803_11105-t26_1-p1|GL50803_11105-t26_1	gene=GL50803_11105, organism=Giardia_Assemblage_A_isolate_WB, gene_product=hypothetical protein, transcript_product=hypothetical protein, location=GLCHR05:2019199-2020965(+), protein_length=588, sequence_SO=chromosome, SO=protein_coding, is_pseudo=false	1	9	25.3	65.441	588	0	101.35	9//0	9//0	1865200000	27	50			-1	69083000	1966900	1901900	1851100	1215200	1422300	1525900	2070100	1408600	1173700	10270000	7542600	7464800	6199600	5492500	4487000	3584700	6192700	3313100	70601000	67065000	67422000	64957000	55399000	73383000	74735000	64318000	49348000	79385000	71971000
GL50803_11118-t26_1-p1|GL50803_11118-t26_1		GL50803_11118-t26_1-p1|GL50803_11118-t26_1	GL50803_11118-t26_1-p1|GL50803_11118-t26_1	gene=GL50803_11118, organism=Giardia_Assemblage_A_isolate_WB, gene_product=Enolase, transcript_product=Enolase, location=GLCHR05:2034587-2035924(+), protein_length=445, sequence_SO=chromosome, SO=protein_coding, is_pseudo=false	1	39	88.8	48.219	445	0	323.31	9//0	9//0	310700000000	23	2502			-1	13509000000	526310000	528100000	537300000	450320000	406720000	390740000	531530000	528540000	479100000	1188900000	1114300000	1029400000	1041300000	1009100000	1056300000	872980000	909700000	908010000	11813000000	12147000000	12676000000	12204000000	12588000000	12059000000	12693000000	12190000000	12696000000	11020000000	10708000000
GL50803_11125-t26_1-p1|GL50803_11125-t26_1		GL50803_11125-t26_1-p1|GL50803_11125-t26_1	GL50803_11125-t26_1-p1|GL50803_11125-t26_1	gene=GL50803_11125, organism=Giardia_Assemblage_A_isolate_WB, gene_product=hypothetical protein, transcript_product=hypothetical protein, location=GLCHR04:2621367-2622749(+), protein_length=460, sequence_SO=chromosome, SO=protein_coding, is_pseudo=false	1	2	12.6	49.952	460	0	43.802	7//0	7//0	391740000	16	21			-1	24484000	1292200	1162300				657610	1293200	1114200	1013900		3188400	2472600	2032700	2302800	1977900		2285200	3690600	22498000	20397000				14619000	23477000	20166000	19417000		19294000
GL50803_11129-t26_1-p1|GL50803_11129-t26_1		GL50803_11129-t26_1-p1|GL50803_11129-t26_1	GL50803_11129-t26_1-p1|GL50803_11129-t26_1	gene=GL50803_11129, organism=Giardia_Assemblage_A_isolate_WB, gene_product=hypothetical protein, transcript_product=hypothetical protein, location=GLCHR04:2614503-2615450(+), protein_length=315, sequence_SO=chromosome, SO=protein_coding, is_pseudo=false	1	16	50.2	34.399	315	0	181.93	9//0	9//0	5829800000	14	167			-1	416410000	12058000	12669000	9477500	7441400	8898400	7748000	8992400	12379000	11346000	38912000	34523000	36409000	44889000	40809000	36054000	29393000	25531000	38885000	154540000	174750000	164400000	143440000	158710000	182640000	188340000	216100000	182950000	209110000	290020000
GL50803_11164-t26_1-p1|GL50803_11164-t26_1		GL50803_11164-t26_1-p1|GL50803_11164-t26_1	GL50803_11164-t26_1-p1|GL50803_11164-t26_1	gene=GL50803_11164, organism=Giardia_Assemblage_A_isolate_WB, gene_product=Protein 21.1, transcript_product=Protein 21.1, location=GLCHR05:2661167-2663317(+), protein_length=716, sequence_SO=chromosome, SO=protein_coding, is_pseudo=false	1	26	44.8	78.624	716	0	246.08	9//0	9//0	9854600000	31	261			-1	317890000	13590000	14703000	14040000	14507000	11108000	11575000	15058000	15183000	13506000	27567000	24916000	23378000	20534000	21356000	17811000	19768000	20458000	18835000	411650000	409470000	447540000	392790000	437750000	428740000	441020000	459950000	446460000	390210000	416500000
GL50803_11165-t26_1-p1|GL50803_11165-t26_1		GL50803_11165-t26_1-p1|GL50803_11165-t26_1	GL50803_11165-t26_1-p1|GL50803_11165-t26_1	gene=GL50803_11165, organism=Giardia_Assemblage_A_isolate_WB, gene_product=Protein 21.1, transcript_product=Protein 21.1, location=GLCHR05:2658864-2661110(+), protein_length=748, sequence_SO=chromosome, SO=protein_coding, is_pseudo=false	1	24	49.7	82.341	748	0	139.61	9//0	9//0	7335300000	41	213			-1	178910000	5030900	6510800	5990600	5553600	5036400	4831100	5733400	5051600	6302000	16903000	16840000	14746000	16369000	12779000	15359000	13289000	10970000	11614000	250180000	276070000	260760000	248790000	290620000	307700000	268820000	245160000	295170000	310760000	284780000
GL50803_11186-t26_1-p1|GL50803_11186-t26_1		GL50803_11186-t26_1-p1|GL50803_11186-t26_1	GL50803_11186-t26_1-p1|GL50803_11186-t26_1	gene=GL50803_11186, organism=Giardia_Assemblage_A_isolate_WB, gene_product=RNA binding protein, putative, transcript_product=RNA binding protein, putative, location=GLCHR05:2818404-2819225(+), protein_length=273, sequence_SO=chromosome, SO=protein_coding,	1	15	64.8	31.5	273	0	160.57	9//0	9//0	5738600000	17	228			-1	337570000	13734000	12663000	13808000	11149000	10379000	10516000	12815000	13202000	10751000	22977000	30199000	21022000	24079000	27978000	29053000	24477000	25721000	23045000	229790000	225310000	257040000	218460000	238570000	243220000	258610000	238250000	249040000	197560000	196470000
GL50803_111950-t26_1-p1|GL50803_111950-t26_1		GL50803_111950-t26_1-p1|GL50803_111950-t26_1	GL50803_111950-t26_1-p1|GL50803_111950-t26_1	gene=GL50803_111950, organism=Giardia_Assemblage_A_isolate_WB, gene_product=Dynein heavy chain, transcript_product=Dynein heavy chain, location=GLCHR05:2868335-2883688(-), protein_length=5117, sequence_SO=chromosome, SO=protein_coding, is_pseudo=false	1	26	8.3	570.31	5117	0	48.983	9//0	9//0	1161000000	246	55			-1	4719600	82266	47226	57895	21898	11899	118420	124600	94979	67403	130830	179180	1456900	1294400	182760	453190	136200	176810	82777	34986000	29046000	27384000	20733000	16305000	22047000	39953000	34205000	41077000	20852000	26075000
GL50803_112076-t26_1-p1|GL50803_112076-t26_1		GL50803_112076-t26_1-p1|GL50803_112076-t26_1;GL50803_39766-t26_1-p1|GL50803_39766-t26_1	GL50803_112076-t26_1-p1|GL50803_112076-t26_1	gene=GL50803_112076, organism=Giardia_Assemblage_A_isolate_WB, gene_product=Kinase, CDC7, transcript_product=Kinase, CDC7, location=GLCHR03:1821134-1826227(+), protein_length=1697, sequence_SO=chromosome, SO=protein_coding, is_pseudo=false	2	42	34.7	189.97	1697	0	247.82	9//0	9//0	9887300000	98	298			-1;-1	100890000	3222900	3629800	3528000	2180500	2701100	2185000	3055000	3335000	3265600	10190000	7220900	9383200	9064500	8121400	7844800	7584800	7493900	6884800	358060000	368910000	354980000	335690000	338950000	327490000	338700000	385870000	349620000	380990000	383520000
GL50803_112079-t26_1-p1|GL50803_112079-t26_1		GL50803_112079-t26_1-p1|GL50803_112079-t26_1;GL50803_103676-t26_1-p1|GL50803_103676-t26_1	GL50803_112079-t26_1-p1|GL50803_112079-t26_1;GL50803_103676-t26_1-p1|GL50803_103676-t26_1	gene=GL50803_112079, organism=Giardia_Assemblage_A_isolate_WB, gene_product=Alpha-tubulin, transcript_product=Alpha-tubulin, location=GLCHR03:1813742-1815106(-), protein_length=454, sequence_SO=chromosome, SO=protein_coding, is_pseudo=false;gene=GL50803_10	2	40	84.8	50.552	454	0	323.31	9//0	9//0	695760000000	21	6094			-1;-1	33131000000	1208900000	1239500000	1194900000	1213400000	1004600000	990080000	1367200000	1309200000	1228300000	2683900000	2829900000	2742700000	2513100000	2511000000	2299700000	2188100000	2246500000	2360500000	26436000000	26811000000	26668000000	27226000000	26538000000	26408000000	27803000000	27533000000	27847000000	24068000000	24831000000
GL50803_112103-t26_1-p1|GL50803_112103-t26_1		GL50803_112103-t26_1-p1|GL50803_112103-t26_1	GL50803_112103-t26_1-p1|GL50803_112103-t26_1	gene=GL50803_112103, organism=Giardia_Assemblage_A_isolate_WB, gene_product=Arginine deiminase, transcript_product=Arginine deiminase, location=GLCHR03:1755615-1757357(-), protein_length=580, sequence_SO=chromosome, SO=protein_coding, is_pseudo=false	1	65	94.7	64.131	580	0	323.31	9//0	9//0	993370000000	34	6291			-1	29217000000	801710000	849070000	896280000	951500000	676090000	699320000	929500000	827950000	991680000	2566800000	2778100000	2677600000	2572700000	2273800000	2293600000	2139800000	2202300000	2089000000	30588000000	30949000000	32967000000	31787000000	31555000000	31624000000	30114000000	30174000000	31605000000	37755000000	38448000000
GL50803_112112-t26_1-p1|GL50803_112112-t26_1		GL50803_112112-t26_1-p1|GL50803_112112-t26_1	GL50803_112112-t26_1-p1|GL50803_112112-t26_1	gene=GL50803_112112, organism=Giardia_Assemblage_A_isolate_WB, gene_product=hypothetical protein, transcript_product=hypothetical protein, location=GLCHR03:1707062-1710724(-), protein_length=1220, sequence_SO=chromosome, SO=protein_coding, is_pseudo=false	1	24	26.3	136.31	1220	0	140.28	9//0	9//0	3873600000	67	159			-1	57815000	2304100	1700300	2290800	1438300	1086100	1526000	1350400	1837400	1656400	4043300	6347300	4701300	3766400	4574900	5986400	5838200	3025100	4342300	146560000	135600000	138730000	142130000	144840000	138970000	136860000	108970000	147490000	114970000	123970000
GL50803_112113-t26_1-p1|GL50803_112113-t26_1		GL50803_112113-t26_1-p1|GL50803_112113-t26_1;GL50803_137620-t26_1-p1|GL50803_137620-t26_1;GL50803_111732-t26_1-p1|GL50803_111732-t26_1;GL50803_116477-t26_1-p1|GL50803_116477-t26_1	GL50803_112113-t26_1-p1|GL50803_112113-t26_1	gene=GL50803_112113, organism=Giardia_Assemblage_A_isolate_WB, gene_product=VSP, transcript_product=VSP, location=GLCHR01:127431-129512(-), protein_length=693, sequence_SO=chromosome, SO=protein_coding, is_pseudo=false	4	8	18.6	70.436	693	0	55.091	1//0	8//1	617490000	31	25			-1;-1;-1;-1	19919000										2295600	2365600	1151400	3544700	3759100	726290	2841200	677750	2557300											26363000
GL50803_11214-t26_1-p1|GL50803_11214-t26_1		GL50803_11214-t26_1-p1|GL50803_11214-t26_1	GL50803_11214-t26_1-p1|GL50803_11214-t26_1	gene=GL50803_11214, organism=Giardia_Assemblage_A_isolate_WB, gene_product=Kinase, AGC PKA, transcript_product=Kinase, AGC PKA, location=GLCHR05:3316034-3317113(-), protein_length=359, sequence_SO=chromosome, SO=protein_coding, is_pseudo=false	1	4	20.1	40.466	359	0	5.1807	5//3	3//1	168960000	14	9			-1	12069000	244940	1083500	1010700	1047100		1119600	540910	1432300	1481100			1144100	848520	1254500	861510				7066900	10950000	10880000	13529000		14333000	17205000	9838800	16195000
GL50803_11220-t26_1-p1|GL50803_11220-t26_1		GL50803_11220-t26_1-p1|GL50803_11220-t26_1	GL50803_11220-t26_1-p1|GL50803_11220-t26_1	gene=GL50803_11220, organism=Giardia_Assemblage_A_isolate_WB, gene_product=Syntaxin 18, transcript_product=Syntaxin 18, location=GLCHR05:3305373-3306410(+), protein_length=345, sequence_SO=chromosome, SO=protein_coding, is_pseudo=false	1	2	11	38.625	345	0	11.569	1//3	2//3	152360000	17	4			-1	8962400	391680	349720				318880	358290			2611300			1707800	1290600		1426100	508070		8059100	6538000				8296400	7778400			18961000
GL50803_112207-t26_1-p1|GL50803_112207-t26_1		GL50803_112207-t26_1-p1|GL50803_112207-t26_1	GL50803_112207-t26_1-p1|GL50803_112207-t26_1	gene=GL50803_112207, organism=Giardia_Assemblage_A_isolate_WB, gene_product=VSP, transcript_product=VSP, location=GLCHR05:1688774-1689391(-), protein_length=205, sequence_SO=chromosome, SO=protein_coding, is_pseudo=false	1	4	66.3	20.353	205	0	70.561	9//0	8//1	1104200000	5	41			-1	220850000	34845000	38636000	33360000	16974000	21140000	23807000	1833600	1245500	5970300	3718800	3385400	4315400	6365000	3521900	6200400	6003000	5815900	3710700	146650000	113540000	160030000	70616000	67827000	88285000	30584000	20711000	105050000	27860000	25662000
GL50803_112208-t26_1-p1|GL50803_112208-t26_1		GL50803_112208-t26_1-p1|GL50803_112208-t26_1	GL50803_112208-t26_1-p1|GL50803_112208-t26_1	gene=GL50803_112208, organism=Giardia_Assemblage_A_isolate_WB, gene_product=VSP with INR, transcript_product=VSP with INR, location=GLCHR01:614680-616470(-), protein_length=596, sequence_SO=chromosome, SO=protein_coding, is_pseudo=false	1	11	28.2	60.518	596	0	117.53	8//1	9//0	1873100000	28	65			-1	66898000	235020	762400	373180	934230	296810	1135100	954510	1056800	547930	7368800	7961600	5245000	6345100	6960500	6293100	6876000	6512600	7039200	29896000	37720000	35457000	36482000	25864000	39224000	40939000	39255000	45284000	71235000	81763000
GL50803_112312-t26_1-p1|GL50803_112312-t26_1		GL50803_112312-t26_1-p1|GL50803_112312-t26_1;GL50803_112304-t26_1-p1|GL50803_112304-t26_1	GL50803_112312-t26_1-p1|GL50803_112312-t26_1;GL50803_112304-t26_1-p1|GL50803_112304-t26_1	gene=GL50803_112312, organism=Giardia_Assemblage_A_isolate_WB, gene_product=Elongation factor 1-alpha, transcript_product=Elongation factor 1-alpha, location=GLCHR02:65293-66621(+), protein_length=442, sequence_SO=chromosome, SO=protein_coding, is_pseudo=f	2	54	89.6	49.104	442	0	323.31	9//0	9//0	989520000000	28	5404			-1;-1	35340000000	1345900000	1370400000	1331100000	1054500000	1050700000	1119300000	1387100000	1388200000	1280900000	2897400000	2818000000	2895400000	2610800000	2572700000	2509800000	2561200000	2559000000	2587900000	36397000000	37043000000	38134000000	33612000000	34523000000	37306000000	36957000000	37066000000	37673000000	37398000000	38032000000
GL50803_112408-t26_1-p1|GL50803_112408-t26_1		GL50803_112408-t26_1-p1|GL50803_112408-t26_1	GL50803_112408-t26_1-p1|GL50803_112408-t26_1	gene=GL50803_112408, organism=Giardia_Assemblage_A_isolate_WB, gene_product=hypothetical protein, transcript_product=hypothetical protein, location=GLCHR04:584076-589637(-), protein_length=1853, sequence_SO=chromosome, SO=protein_coding, is_pseudo=false	1	4	3.6	203.5	1853	0	10.153	1//1	2//3	314760000	86	4			-1	3660000	82859	64543										357440		934160	1026400	172750	1021900
GL50803_112432-t26_1-p1|GL50803_112432-t26_1		GL50803_112432-t26_1-p1|GL50803_112432-t26_1;GL50803_137715-t26_1-p1|GL50803_137715-t26_1	GL50803_112432-t26_1-p1|GL50803_112432-t26_1;GL50803_137715-t26_1-p1|GL50803_137715-t26_1	gene=GL50803_112432, organism=Giardia_Assemblage_A_isolate_WB, gene_product=High cysteine membrane protein Group 5, transcript_product=High cysteine membrane protein Group 5, location=GLCHR04:682324-684303(-), protein_length=659, sequence_SO=chromosome, SO	2	2	5.6	70.096	659	0	64.72	5//0	6//0	163420000	32	16			-1;-1	5106900	219010		157210	711350	377170	421640							1010800	550780	888880		358880	411170				16283000	13679000	12949000
GL50803_11246-t26_1-p1|GL50803_11246-t26_1		GL50803_11246-t26_1-p1|GL50803_11246-t26_1	GL50803_11246-t26_1-p1|GL50803_11246-t26_1	gene=GL50803_11246, organism=Giardia_Assemblage_A_isolate_WB, gene_product=hypothetical protein, transcript_product=hypothetical protein, location=GLCHR04:2661316-2661897(-), protein_length=193, sequence_SO=chromosome, SO=protein_coding, is_pseudo=false	1	5	34.2	21.697	193	0	38.626	9//0	9//0	1199600000	11	44			-1	109060000	3292500	3177800	3632200	3345700	3310400	3180900	4803500	3817600	1901600	9040800	14963000	5233300	8925200	9673400	5981800	9397900	7942700	7435500	32892000	39066000	38210000	38653000	43338000	41967000	48880000	45164000	47649000	52218000	70779000
GL50803_11247-t26_1-p1|GL50803_11247-t26_1		GL50803_11247-t26_1-p1|GL50803_11247-t26_1	GL50803_11247-t26_1-p1|GL50803_11247-t26_1	gene=GL50803_11247, organism=Giardia_Assemblage_A_isolate_WB, gene_product=Ribosomal protein L13a, transcript_product=Ribosomal protein L13a, location=GLCHR04:2660668-2661261(+), protein_length=197, sequence_SO=chromosome, SO=protein_coding, is_pseudo=fals	1	12	55.8	22.873	197	0	161.58	9//0	9//0	42045000000	11	500			-1	3822300000	133270000	132890000	123140000	97155000	98324000	100240000	110950000	114220000	106170000	325990000	324180000	346390000	325280000	310110000	295600000	292190000	301020000	285130000	1440900000	1473200000	1526300000	1340900000	1375400000	1442600000	1220300000	1254800000	1342700000	1584900000	1630300000
GL50803_112518-t26_1-p1|GL50803_112518-t26_1		GL50803_112518-t26_1-p1|GL50803_112518-t26_1;GL50803_112553-t26_1-p1|GL50803_112553-t26_1;GL50803_9327-t26_1-p1|GL50803_9327-t26_1	GL50803_112518-t26_1-p1|GL50803_112518-t26_1	gene=GL50803_112518, organism=Giardia_Assemblage_A_isolate_WB, gene_product=Kinase, NEK, transcript_product=Kinase, NEK, location=GLCHR05:4192256-4194349(-), protein_length=697, sequence_SO=chromosome, SO=protein_coding, is_pseudo=false	3	19	52.7	76.119	697	0	180.37	9//0	9//0	3110400000	40	94			-1;-1;-1	77759000	4754000	4193600	2805100	1538900	1057000	2773000	3352900	2903200	3590100	5868300	7802700	3964100	5622400	5662200	5936500	5360400	5813200	4761200	163380000	139920000	93724000	93749000	44888000	166850000	104410000	124950000	127450000	118870000	139610000
GL50803_112557-t26_1-p1|GL50803_112557-t26_1		GL50803_112557-t26_1-p1|GL50803_112557-t26_1	GL50803_112557-t26_1-p1|GL50803_112557-t26_1	gene=GL50803_112557, organism=Giardia_Assemblage_A_isolate_WB, gene_product=hypothetical protein, transcript_product=hypothetical protein, location=GLCHR05:2622178-2624625(+), protein_length=815, sequence_SO=chromosome, SO=protein_coding, is_pseudo=false	1	22	42.5	88.91	815	0	266.83	9//0	9//0	4249700000	34	144			-1	124990000	8218900	6905600	6579800	4844400	4477000	5082800	4235000	6077900	5465200	8968600	5810700	6914000	11204000	8704600	9192100	4506600	9450900	8352400	176950000	220880000	194080000	161810000	188380000	201410000	209270000	194140000	183790000	158710000	114920000
GL50803_112681-t26_1-p1|GL50803_112681-t26_1		GL50803_112681-t26_1-p1|GL50803_112681-t26_1	GL50803_112681-t26_1-p1|GL50803_112681-t26_1	gene=GL50803_112681, organism=Giardia_Assemblage_A_isolate_WB, gene_product=NSF, transcript_product=NSF, location=AACB02000077:4257-6749(+), protein_length=830, sequence_SO=contig, SO=protein_coding, is_pseudo=false	1	18	53	90.659	830	0	178.55	9//0	9//0	9697700000	42	204			-1	230900000	8222000	12202000	9927100	7649500	7927600	6391700	10728000	9824700	8237600	21180000	21366000	17254000	15892000	12437000	17712000	15180000	12138000	16627000	368740000	380840000	389550000	360750000	397150000	360440000	361340000	420740000	387650000	406690000	410290000
GL50803_112693-t26_1-p1|GL50803_112693-t26_1		GL50803_112693-t26_1-p1|GL50803_112693-t26_1	GL50803_112693-t26_1-p1|GL50803_112693-t26_1	gene=GL50803_112693, organism=Giardia_Assemblage_A_isolate_WB, gene_product=VSP, transcript_product=VSP, location=GLCHR05:2402956-2403732(-), protein_length=258, sequence_SO=chromosome, SO=protein_coding, is_pseudo=false	1	2	46.9	25.883	258	0	74.773	6//3	9//0	947460000	7	18			-1	135350000	8502200	10721000	6730400	6284500	5333900	5932800	1668100	2174300	1707300	7781300	9431300	12172000	9086100	9868200	10704000	9110900	8584300	9558500	49756000	50789000	54162000	57665000	50385000	56780000	11751000	15022000	12627000	27379000	33500000
GL50803_112729-t26_1-p1|GL50803_112729-t26_1		GL50803_112729-t26_1-p1|GL50803_112729-t26_1	GL50803_112729-t26_1-p1|GL50803_112729-t26_1	gene=GL50803_112729, organism=Giardia_Assemblage_A_isolate_WB, gene_product=Kinesin like protein, transcript_product=Kinesin like protein, location=GLCHR05:2293087-2296413(-), protein_length=1108, sequence_SO=chromosome, SO=protein_coding, is_pseudo=false	1	2	3.3	122.21	1108	0	5.3659	5//4	5//3	289270000	55	11			-1	5259400	603210	49204	393100	497230	394460	350440	806720	365100	852430	115300		134750	157960	121250	167870	96551	65538	88316	10968000	11003000	13257000	9434400	12071000	14964000	20374000	13244000	15743000	12007000
GL50803_112801-t26_1-p1|GL50803_112801-t26_1		GL50803_112801-t26_1-p1|GL50803_112801-t26_1	GL50803_112801-t26_1-p1|GL50803_112801-t26_1	gene=GL50803_112801, organism=Giardia_Assemblage_A_isolate_WB, gene_product=VSP, transcript_product=VSP, location=GLCHR04:2507618-2509861(+), protein_length=747, sequence_SO=chromosome, SO=protein_coding, is_pseudo=false	1	2	19.8	76.442	747	0	5.268	1//8	5//4	49175000	36	6			-1	1366000										242130	135790					451930	536130											3532400	1999900
GL50803_112811-t26_1-p1|GL50803_112811-t26_1		GL50803_112811-t26_1-p1|GL50803_112811-t26_1	GL50803_112811-t26_1-p1|GL50803_112811-t26_1	gene=GL50803_112811, organism=Giardia_Assemblage_A_isolate_WB, gene_product=hypothetical protein, transcript_product=hypothetical protein, location=GLCHR04:2334292-2336409(+), protein_length=705, sequence_SO=chromosome, SO=protein_coding, is_pseudo=false	1	7	14	79.245	705	0	30.495	9//0	9//0	762740000	27	41			-1	28249000	1310000	1448600	1170800	505380	834120	1015200	1353900	1456600	939340	2248600	2535900	2496500	2109400	2462200	2019900	1348700	1952000	1042200	25385000	33677000	23597000	17457000	20882000	27548000	30272000	34795000	26220000	30689000	44686000
GL50803_112846-t26_1-p1|GL50803_112846-t26_1		GL50803_112846-t26_1-p1|GL50803_112846-t26_1	GL50803_112846-t26_1-p1|GL50803_112846-t26_1	gene=GL50803_112846, organism=Giardia_Assemblage_A_isolate_WB, gene_product=Kinesin-3, transcript_product=Kinesin-3, location=GLCHR04:1028107-1031394(-), protein_length=1095, sequence_SO=chromosome, SO=protein_coding, is_pseudo=false	1	23	52.8	120.52	1095	0	320.73	9//0	9//0	7475900000	49	246			-1	152570000	5260400	6021600	3794500	3371100	4764100	3161700	5157200	4568400	5093900	11949000	13007000	14477000	13237000	13389000	12873000	11127000	9704900	11613000	249760000	254490000	245340000	286360000	254090000	265180000	279450000	276130000	278680000	291380000	242400000
GL50803_112867-t26_1-p1|GL50803_112867-t26_1		GL50803_112867-t26_1-p1|GL50803_112867-t26_1;GL50803_4313-t26_1-p1|GL50803_4313-t26_1	GL50803_112867-t26_1-p1|GL50803_112867-t26_1;GL50803_4313-t26_1-p1|GL50803_4313-t26_1	gene=GL50803_112867, organism=Giardia_Assemblage_A_isolate_WB, gene_product=VSP, transcript_product=VSP, location=GLCHR04:966499-968724(-), protein_length=741, sequence_SO=chromosome, SO=protein_coding, is_pseudo=false;gene=GL50803_4313, organism=Giardia_A	2	3	24.3	75.09	741	0	103.2	6//2	9//0	875580000	30	35			-1;-1	29186000	1532100	1415000	1356600	1260100	623410	990850	189570	268010		2193700	2831700	2727700	2589800	3048300	1817100	2027600	1864100	2450600	27732000	26535000	26701000	32357000	34193000	34154000	13806000	23327000		27876000	42198000
GL50803_11287-t26_1-p1|GL50803_11287-t26_1		GL50803_11287-t26_1-p1|GL50803_11287-t26_1	GL50803_11287-t26_1-p1|GL50803_11287-t26_1	gene=GL50803_11287, organism=Giardia_Assemblage_A_isolate_WB, gene_product=Ribosomal protein L7Ae, transcript_product=Ribosomal protein L7Ae, location=GLCHR04:1439887-1440255(+), protein_length=122, sequence_SO=chromosome, SO=protein_coding, is_pseudo=fals	1	6	54.1	12.853	122	0	46.205	9//0	9//0	2185700000	7	53			-1	312250000	8045600	8412500	8275500	6383600	4884000	6157900	9004700	9487000	4607100	26587000	44687000	25775000	40413000	43946000	14918000	13389000	10526000	26747000	58952000	62056000	67035000	59246000	52606000	66697000	106550000	87958000	59591000	68100000	152200000
GL50803_112870-t26_1-p1|GL50803_112870-t26_1		GL50803_112870-t26_1-p1|GL50803_112870-t26_1	GL50803_112870-t26_1-p1|GL50803_112870-t26_1	gene=GL50803_112870, organism=Giardia_Assemblage_A_isolate_WB, gene_product=hypothetical protein, transcript_product=hypothetical protein, location=GLCHR04:956982-957347(+), protein_length=121, sequence_SO=chromosome, SO=protein_coding, is_pseudo=false	1	3	37.2	13.798	121	0	19.618	9//0	9//0	2044300000	6	55			-1	340720000	11139000	19636000	11138000	13188000	11441000	14063000	18047000	11127000	12378000	30630000	28261000	31793000	15683000	21077000	25462000	22691000	20140000	22821000	71925000	86999000	76893000	86474000	92820000	82329000	89522000	74635000	88312000	87623000	78397000
GL50803_112885-t26_1-p1|GL50803_112885-t26_1		GL50803_112885-t26_1-p1|GL50803_112885-t26_1	GL50803_112885-t26_1-p1|GL50803_112885-t26_1	gene=GL50803_112885, organism=Giardia_Assemblage_A_isolate_WB, gene_product=Adenine phosphoribosyltransferase, transcript_product=Adenine phosphoribosyltransferase, location=GLCHR01:1117078-1117620(+), protein_length=180, sequence_SO=chromosome, SO=protein	1	12	53.9	19.436	180	0	73.427	9//0	9//0	5800700000	9	80			-1	644520000	23567000	18613000	26553000	18082000	15870000	16223000	16523000	18276000	12700000	32318000	59803000	45844000	72486000	55633000	60338000	40774000	50483000	60434000	185930000	190270000	213050000	233720000	195660000	192880000	180290000	206630000	217920000	159870000	263980000
GL50803_112893-t26_1-p1|GL50803_112893-t26_1		GL50803_112893-t26_1-p1|GL50803_112893-t26_1	GL50803_112893-t26_1-p1|GL50803_112893-t26_1	gene=GL50803_112893, organism=Giardia_Assemblage_A_isolate_WB, gene_product=hypothetical protein, transcript_product=hypothetical protein, location=GLCHR01:1098686-1099405(-), protein_length=239, sequence_SO=chromosome, SO=protein_coding, is_pseudo=false	1	2	10.5	26.383	239	0	7.6759	9//0	9//0	767390000	11	33			-1	69763000	2958300	1160300	2364700	1189100	2240700	859210	3427400	3029300	1055700	8537800	8988000	6325800	4501200	5621400	5123300	4529800	3801200	4050200	30972000	25099000	25969000	31237000	27043000	23543000	36703000	31839000	24920000	31922000	31950000
GL50803_112932-t26_1-p1|GL50803_112932-t26_1		GL50803_112932-t26_1-p1|GL50803_112932-t26_1	GL50803_112932-t26_1-p1|GL50803_112932-t26_1	gene=GL50803_112932, organism=Giardia_Assemblage_A_isolate_WB, gene_product=hypothetical protein, transcript_product=hypothetical protein, location=GLCHR01:60565-61422(+), protein_length=285, sequence_SO=chromosome, SO=protein_coding, is_pseudo=false	1	6	39.3	31.458	285	0	116.46	9//0	9//0	1816100000	16	75			-1	113510000	2872000	2822900	3104000	2417100	2725400	2040000	2902900	3728100	3032200	13400000	9035900	4654400	13671000	12626000	9304400	8951000	8141000	8079000	55395000	53175000	64783000	54816000	67157000	59271000	44296000	60504000	66061000	67635000	61226000
GL50803_11299-t26_1-p1|GL50803_11299-t26_1		GL50803_11299-t26_1-p1|GL50803_11299-t26_1	GL50803_11299-t26_1-p1|GL50803_11299-t26_1	gene=GL50803_11299, organism=Giardia_Assemblage_A_isolate_WB, gene_product=Amino acid transporter, putative, transcript_product=Amino acid transporter, putative, location=GLCHR04:1424357-1426126(+), protein_length=589, sequence_SO=chromosome, SO=protein_co	1	5	17	63.93	589	0	10.538	5//4	4//4	459030000	16	12			-1	28689000	1501000	2305800	2154300	875810	1531800	959720	1132900	966200	1009200	1900900	1859500	2753000	2067000	1849900	2050600	2181100		1590500	29928000	24999000	33617000	21375000	26311000	17253000	20255000	17693000	19232000	16032000	15865000
GL50803_11301-t26_1-p1|GL50803_11301-t26_1		GL50803_11301-t26_1-p1|GL50803_11301-t26_1	GL50803_11301-t26_1-p1|GL50803_11301-t26_1	gene=GL50803_11301, organism=Giardia_Assemblage_A_isolate_WB, gene_product=Nucleoside diphosphate kinase, transcript_product=Nucleoside diphosphate kinase, location=GLCHR04:1423378-1423833(+), protein_length=151, sequence_SO=chromosome, SO=protein_coding,	1	10	84.8	16.793	151	0	286.55	9//0	9//0	55319000000	9	609			-1	6146600000	233350000	242610000	214790000	176660000	183680000	180290000	194350000	221300000	196980000	509610000	472690000	475030000	533690000	482220000	489920000	428960000	460600000	449850000	2070300000	2190600000	2065200000	1796000000	2174000000	2061200000	1853100000	2037600000	2000300000	2113800000	1985000000
GL50803_113023-t26_1-p1|GL50803_113023-t26_1		GL50803_113023-t26_1-p1|GL50803_113023-t26_1	GL50803_113023-t26_1-p1|GL50803_113023-t26_1	gene=GL50803_113023, organism=Giardia_Assemblage_A_isolate_WB, gene_product=hypothetical protein, transcript_product=hypothetical protein, location=GLCHR04:2168755-2169702(-), protein_length=315, sequence_SO=chromosome, SO=protein_coding, is_pseudo=false	1	3	23.5	34.274	315	0	37.619	9//0	9//0	352840000	17	29			-1	20755000	504440	621880	195950	431270	270630	230160	236540	444900	1006200	2596100	550270	1050900	1759400	3852400	1476000	951950	2216500	2359900	11650000	8235000	7143000	12812000	11580000	9978000	13559000	15703000	17849000	10515000	6265000
GL50803_113024-t26_1-p1|GL50803_113024-t26_1		GL50803_113024-t26_1-p1|GL50803_113024-t26_1;GL50803_137691-t26_1-p1|GL50803_137691-t26_1	GL50803_113024-t26_1-p1|GL50803_113024-t26_1;GL50803_137691-t26_1-p1|GL50803_137691-t26_1	gene=GL50803_113024, organism=Giardia_Assemblage_A_isolate_WB, gene_product=VSP, transcript_product=VSP, location=GLCHR04:2174084-2175286(+), protein_length=400, sequence_SO=chromosome, SO=protein_coding, is_pseudo=false;gene=GL50803_137691, organism=Giard	2	3	15.8	41.561	400	0	25.804	6//3	8//1	86522000	17	19			-1;-1	5089500	392140	358090	204370	1398800	1016600			9105.9	10321		7780.5			462480			773700	456150	6687700	6155200		29200000	21848000			68176	79672		30384
GL50803_11311-t26_1-p1|GL50803_11311-t26_1		GL50803_11311-t26_1-p1|GL50803_11311-t26_1	GL50803_11311-t26_1-p1|GL50803_11311-t26_1	gene=GL50803_11311, organism=Giardia_Assemblage_A_isolate_WB, gene_product=Kinase, NEK, transcript_product=Kinase, NEK, location=GLCHR04:1410150-1411253(+), protein_length=367, sequence_SO=chromosome, SO=protein_coding, is_pseudo=false	1	9	60.2	41.542	367	0	68.81	9//0	9//0	5104500000	14	129			-1	364610000	9655100	9688500	9124900	9399200	11032000	10476000	24277000	12317000	12420000	29222000	28410000	32529000	23856000	27372000	29655000	26007000	31100000	28071000	177700000	202320000	210560000	222910000	186990000	214550000	229420000	185950000	178510000	188850000	184940000
GL50803_113133-t26_1-p1|GL50803_113133-t26_1		GL50803_113133-t26_1-p1|GL50803_113133-t26_1	GL50803_113133-t26_1-p1|GL50803_113133-t26_1	gene=GL50803_113133, organism=Giardia_Assemblage_A_isolate_WB, gene_product=hypothetical protein, transcript_product=hypothetical protein, location=GLCHR01:1349653-1352166(-), protein_length=837, sequence_SO=chromosome, SO=protein_coding, is_pseudo=false	1	5	8.1	95.363	837	0	27.057	9//0	9//0	1001600000	38	22			-1	26357000	1490400	1205600	1573900	883360	545080	368590	1066200	1181200	1097500	2584100	2351300	2618100	349130	2506900	1840100	1875500	1405900	1414300	41059000	38514000	50179000	32858000	31559000	32527000	33284000	38277000	38677000	48057000	43332000
GL50803_113143-t26_1-p1|GL50803_113143-t26_1		GL50803_113143-t26_1-p1|GL50803_113143-t26_1	GL50803_113143-t26_1-p1|GL50803_113143-t26_1	gene=GL50803_113143, organism=Giardia_Assemblage_A_isolate_WB, gene_product=Lipopolysaccharide-responsive and beige-like anchor protein, transcript_product=Lipopolysaccharide-responsive and beige-like anchor protein, location=GLCHR01:1314182-1326805(-), pr	1	4	2.4	467.49	4207	0	7.2996	4//5	9//0	389030000	153	15			-1	2542700	25866	62299	30929	22295	30941	50372	46445	158480	39868	901090	130020	193310	340950	163390	106130	118560	73005	48704	7745300	7361700	9386100	7841700	10875000	8039700	14501000	15920000	14983000	24449000	18449000
GL50803_113284-t26_1-p1|GL50803_113284-t26_1		GL50803_113284-t26_1-p1|GL50803_113284-t26_1;GL50803_114442-t26_1-p1|GL50803_114442-t26_1;GL50803_92983-t26_1-p1|GL50803_92983-t26_1;GL50803_112519-t26_1-p1|GL50803_112519-t26_1	GL50803_113284-t26_1-p1|GL50803_113284-t26_1;GL50803_114442-t26_1-p1|GL50803_114442-t26_1;GL50803_92983-t26_1-p1|GL50803_92983-t26_1;GL50803_112519-t26_1-p1|GL50803_112519-t26_1	gene=GL50803_113284, organism=Giardia_Assemblage_A_isolate_WB, gene_product=hypothetical protein, transcript_product=hypothetical protein, location=GLCHR05:994269-995027(+), protein_length=252, sequence_SO=chromosome, SO=protein_coding, is_pseudo=false;gen	4	7	26.6	27.712	252	0	59.441	9//0	9//0	3909900000	11	127			-1;-1;-1;-1	355450000	10497000	10058000	9359800	9742500	7910300	9575100	13694000	11189000	11924000	25388000	35850000	31126000	30772000	30938000	22508000	28159000	27485000	29269000	116770000	127220000	115960000	175570000	109410000	132840000	143180000	128500000	147070000	187550000	142870000
GL50803_113357-t26_1-p1|GL50803_113357-t26_1		GL50803_113357-t26_1-p1|GL50803_113357-t26_1	GL50803_113357-t26_1-p1|GL50803_113357-t26_1	gene=GL50803_113357, organism=Giardia_Assemblage_A_isolate_WB, gene_product=VSP, transcript_product=VSP, location=GLCHR04:1654917-1656779(-), protein_length=620, sequence_SO=chromosome, SO=protein_coding, is_pseudo=false	1	2	17.9	61.026	620	0	85.747	2//0	7//2	151650000	31	15			-1	4891900										1014500	1087500	497150	484380	257930	685240	447970	417180											10443000	11375000
GL50803_113365-t26_1-p1|GL50803_113365-t26_1		GL50803_113365-t26_1-p1|GL50803_113365-t26_1	GL50803_113365-t26_1-p1|GL50803_113365-t26_1	gene=GL50803_113365, organism=Giardia_Assemblage_A_isolate_WB, gene_product=5-3 exoribonuclease 2, transcript_product=5-3 exoribonuclease 2, location=GLCHR04:1676804-1682674(+), protein_length=1956, sequence_SO=chromosome, SO=protein_coding, is_pseudo=	1	11	9.3	221.07	1956	0	17.941	4//5	9//0	651910000	95	19			-1	6862200	40158	112930	27329	163010	22586	30846	139110	92218	59872	594400	215180	454150	636720	2901300	466980	367880	343210	194300	17838000	12890000	13877000	30482000	13544000	17562000	32943000	21127000	26498000	25474000	11760000
GL50803_113415-t26_1-p1|GL50803_113415-t26_1		GL50803_113415-t26_1-p1|GL50803_113415-t26_1	GL50803_113415-t26_1-p1|GL50803_113415-t26_1	gene=GL50803_113415, organism=Giardia_Assemblage_A_isolate_WB, gene_product=hypothetical protein, transcript_product=hypothetical protein, location=GLCHR02:373467-374315(+), protein_length=282, sequence_SO=chromosome, SO=protein_coding, is_pseudo=false	1	2	9.9	32.186	282	0	2.9772	2//0	1//0	90622000	17	2			-1	5330700	2413200	2917500																	41025000	49990000
GL50803_113416-t26_1-p1|GL50803_113416-t26_1		GL50803_113416-t26_1-p1|GL50803_113416-t26_1;GL50803_114180-t26_1-p1|GL50803_114180-t26_1	GL50803_113416-t26_1-p1|GL50803_113416-t26_1;GL50803_114180-t26_1-p1|GL50803_114180-t26_1	gene=GL50803_113416, organism=Giardia_Assemblage_A_isolate_WB, gene_product=High cysteine membrane protein TMK-like, transcript_product=High cysteine membrane protein TMK-like, location=GLCHR02:374368-381918(-), protein_length=2516, sequence_SO=chromosome,	2	4	2.9	261.94	2516	0	6.487	6//0	0//0	9512500	106	10			-1;-1	89740			46165						43575												5253400						5080500
GL50803_11342-t26_1-p1|GL50803_11342-t26_1		GL50803_11342-t26_1-p1|GL50803_11342-t26_1	GL50803_11342-t26_1-p1|GL50803_11342-t26_1	gene=GL50803_11342, organism=Giardia_Assemblage_A_isolate_WB, gene_product=hypothetical protein, transcript_product=hypothetical protein, location=GLCHR02:1208380-1208757(-), protein_length=125, sequence_SO=chromosome, SO=protein_coding, is_pseudo=false	1	6	33.6	13.892	125	0	71.229	9//0	9//0	3964300000	4	64			-1	991070000	27067000	31986000	24594000	22765000	21093000	18970000	38288000	28008000	25327000	81390000	92200000	95376000	91218000	83372000	94100000	75864000	69274000	70180000	125900000	161350000	129410000	135050000	122320000	130000000	227270000	180810000	125000000	146770000	150430000
GL50803_113450-t26_1-p1|GL50803_113450-t26_1		GL50803_113450-t26_1-p1|GL50803_113450-t26_1;GL50803_5812-t26_1-p1|GL50803_5812-t26_1;GL50803_13390-t26_1-p1|GL50803_13390-t26_1	GL50803_113450-t26_1-p1|GL50803_113450-t26_1	gene=GL50803_113450, organism=Giardia_Assemblage_A_isolate_WB, gene_product=VSP with INR, transcript_product=VSP with INR, location=GLCHR02:491607-493805(-), protein_length=732, sequence_SO=chromosome, SO=protein_coding, is_pseudo=false	3	6	23.1	74.848	732	0	289.15	9//0	9//0	1095800000	36	58			-1;-1;-1	30439000	99637	163730	320910	261100	119260	256380	251590	242220	310650	2725600	1955500	3792200	4222000	3693200	2845300	2957100	3374300	2848800	9824200	10232000	20106000	17315000	14818000	19034000	13572000	15611000	18545000	33771000	30374000
GL50803_113456-t26_1-p1|GL50803_113456-t26_1		GL50803_113456-t26_1-p1|GL50803_113456-t26_1	GL50803_113456-t26_1-p1|GL50803_113456-t26_1	gene=GL50803_113456, organism=Giardia_Assemblage_A_isolate_WB, gene_product=Kinase, VPS15, transcript_product=Kinase, VPS15, location=GLCHR02:525798-532064(+), protein_length=2088, sequence_SO=chromosome, SO=protein_coding, is_pseudo=false	1	8	7.5	234.04	2088	0	28.276	6//3	8//1	795130000	90	24			-1	8834800	45492	214560	196710	94927	99954	62043	341100	256070	219270	1328100	1352300	446730	958660	701990	1428700	561650	448290	78404	16669000	19987000	16236000	16078000	15471000	29026000	26378000	30471000	20002000	36088000	61923000
GL50803_113531-t26_1-p1|GL50803_113531-t26_1		GL50803_113531-t26_1-p1|GL50803_113531-t26_1;GL50803_137727-t26_1-p1|GL50803_137727-t26_1;GL50803_113836-t26_1-p1|GL50803_113836-t26_1;GL50803_113268-t26_1-p1|GL50803_113268-t26_1;GL50803_114161-t26_1-p1|GL50803_114161-t26_1	GL50803_113531-t26_1-p1|GL50803_113531-t26_1	gene=GL50803_113531, organism=Giardia_Assemblage_A_isolate_WB, gene_product=High cysteine membrane protein EGF-like, transcript_product=High cysteine membrane protein EGF-like, location=AACB02000013_frag:4416-9479(-), protein_length=1687, sequence_SO=conti	5	2	11.7	178.05	1687	0	16.91	6//3	5//4	18929000	68	12			-1;-1;-1;-1;-1	278370											154020				124350														4962700
GL50803_11354-t26_1-p1|GL50803_11354-t26_1		GL50803_11354-t26_1-p1|GL50803_11354-t26_1	GL50803_11354-t26_1-p1|GL50803_11354-t26_1	gene=GL50803_11354, organism=Giardia_Assemblage_A_isolate_WB, gene_product=hypothetical protein, transcript_product=hypothetical protein, location=GLCHR04:189989-190834(-), protein_length=281, sequence_SO=chromosome, SO=protein_coding, is_pseudo=false	1	14	73.3	30.098	281	0	253.85	9//0	9//0	34012000000	10	516			-1	3401200000	163880000	163970000	157180000	129340000	131140000	135510000	149470000	150440000	136480000	229000000	242710000	241170000	246360000	228260000	219460000	231960000	223310000	221590000	1549000000	1543400000	1587500000	1465700000	1517400000	1641800000	1518200000	1554100000	1499700000	1176200000	1302700000
GL50803_113553-t26_1-p1|GL50803_113553-t26_1		GL50803_113553-t26_1-p1|GL50803_113553-t26_1	GL50803_113553-t26_1-p1|GL50803_113553-t26_1	gene=GL50803_113553, organism=Giardia_Assemblage_A_isolate_WB, gene_product=Kinase, NEK, transcript_product=Kinase, NEK, location=GLCHR03:476501-478453(+), protein_length=650, sequence_SO=chromosome, SO=protein_coding, is_pseudo=false	1	41	74.8	71.521	650	0	323.31	9//0	9//0	53634000000	38	928			-1	1411400000	31612000	31103000	33501000	28675000	30807000	31724000	40565000	40207000	44802000	153830000	145830000	160980000	121980000	124050000	115040000	77252000	114250000	85220000	1658200000	1562900000	1707100000	1566000000	1607300000	1694300000	1758200000	1698000000	1888000000	2079800000	2039200000
GL50803_113554-t26_1-p1|GL50803_113554-t26_1		GL50803_113554-t26_1-p1|GL50803_113554-t26_1	GL50803_113554-t26_1-p1|GL50803_113554-t26_1	gene=GL50803_113554, organism=Giardia_Assemblage_A_isolate_WB, gene_product=26S proteasome ATPase subunit S4, putative, transcript_product=26S proteasome ATPase subunit S4, putative, location=GLCHR03:479370-480713(-), protein_length=447, sequence_SO=chromo	1	14	51.5	50.228	447	0	111.93	9//0	9//0	2804200000	27	141			-1	103860000	3460300	4382600	2963400	2854700	3313800	2049100	2266500	2576800	2735000	8726200	6820000	9461200	12371000	9819000	8081500	6781800	6065700	9131600	87822000	100050000	87737000	94984000	116880000	84332000	99509000	97498000	121250000	110820000	119740000
GL50803_11359-t26_1-p1|GL50803_11359-t26_1		GL50803_11359-t26_1-p1|GL50803_11359-t26_1	GL50803_11359-t26_1-p1|GL50803_11359-t26_1	gene=GL50803_11359, organism=Giardia_Assemblage_A_isolate_WB, gene_product=Ribosomal protein S4, transcript_product=Ribosomal protein S4, location=GLCHR04:195899-196705(-), protein_length=268, sequence_SO=chromosome, SO=protein_coding, is_pseudo=false	1	23	73.1	30.411	268	0	285.64	9//0	9//0	48578000000	15	757			-1	3238500000	107440000	108080000	104260000	91359000	93699000	80124000	103380000	101600000	103480000	292490000	261230000	270880000	235960000	262730000	288120000	231120000	256230000	246370000	1682800000	1687700000	1731100000	1499100000	1594000000	1596200000	1613000000	1591500000	1671700000	1916500000	1898400000
GL50803_113603-t26_1-p1|GL50803_113603-t26_1		GL50803_113603-t26_1-p1|GL50803_113603-t26_1	GL50803_113603-t26_1-p1|GL50803_113603-t26_1	gene=GL50803_113603, organism=Giardia_Assemblage_A_isolate_WB, gene_product=ELKS, transcript_product=ELKS, location=GLCHR01:945014-947788(+), protein_length=924, sequence_SO=chromosome, SO=protein_coding, is_pseudo=false	1	3	4.1	103.42	924	0	5.1208	4//3	3//4	135790000	52	7			-1	2611400	302290	267410	166550	209240	220770		80692		66210		13379			342100	171430	383350	184740	203190	16810000	13681000	5744800	11393000	18007000		4943700		4436300		711000
GL50803_113622-t26_1-p1|GL50803_113622-t26_1		GL50803_113622-t26_1-p1|GL50803_113622-t26_1	GL50803_113622-t26_1-p1|GL50803_113622-t26_1	gene=GL50803_113622, organism=Giardia_Assemblage_A_isolate_WB, gene_product=Protein 21.1, transcript_product=Protein 21.1, location=GLCHR01:895278-899792(+), protein_length=1504, sequence_SO=chromosome, SO=protein_coding, is_pseudo=false	1	59	54.8	164.12	1504	0	323.31	9//0	9//0	14743000000	80	443			-1	184290000	7020100	7621500	5992100	4653100	4847500	4634700	5802100	6276200	5939000	16991000	15698000	17038000	13147000	12568000	15906000	13720000	13837000	12599000	569000000	558210000	575080000	571680000	570780000	603780000	613980000	603400000	556400000	553110000	547900000
GL50803_11364-t26_1-p1|GL50803_11364-t26_1		GL50803_11364-t26_1-p1|GL50803_11364-t26_1	GL50803_11364-t26_1-p1|GL50803_11364-t26_1	gene=GL50803_11364, organism=Giardia_Assemblage_A_isolate_WB, gene_product=Kinase, AGC AKT, transcript_product=Kinase, AGC AKT, location=GLCHR04:202381-204141(-), protein_length=586, sequence_SO=chromosome, SO=protein_coding, is_pseudo=false	1	10	31.2	65.975	586	0	58.553	9//0	9//0	2086100000	24	83			-1	86922000	4145600	3554900	3328300	1859900	3404700	3534500	2743200	4396600	4229300	4131300	5495200	5621100	8873700	9458100	5968900	6206800	7253500	2715900	88768000	88680000	90379000	62144000	92742000	87049000	88609000	73330000	85963000	87278000	71019000
GL50803_113662-t26_1-p1|GL50803_113662-t26_1		GL50803_113662-t26_1-p1|GL50803_113662-t26_1	GL50803_113662-t26_1-p1|GL50803_113662-t26_1	gene=GL50803_113662, organism=Giardia_Assemblage_A_isolate_WB, gene_product=hypothetical protein, transcript_product=hypothetical protein, location=GLCHR03:751264-754329(-), protein_length=1021, sequence_SO=chromosome, SO=protein_coding, is_pseudo=false	1	3	3.4	113.87	1021	0.0030562	2.1191	4//5	1//4	139650000	46	3			-1	3035900	152480	211320	168170	58594	112160		92708	115290	160100		540410		445220	625510			241620	112320											8192500
GL50803_113677-t26_1-p1|GL50803_113677-t26_1		GL50803_113677-t26_1-p1|GL50803_113677-t26_1	GL50803_113677-t26_1-p1|GL50803_113677-t26_1	gene=GL50803_113677, organism=Giardia_Assemblage_A_isolate_WB, gene_product=Coiled-coil protein, transcript_product=Coiled-coil protein, location=GLCHR02:1450779-1457606(+), protein_length=2275, sequence_SO=chromosome, SO=protein_coding, is_pseudo=false	1	121	76.4	254.97	2275	0	323.31	9//0	9//0	85195000000	128	1841			-1	665590000	25508000	24151000	23481000	23248000	21022000	20999000	23869000	28534000	24761000	51186000	52604000	49489000	55293000	53079000	40931000	48655000	50626000	48153000	3239800000	3212000000	3276000000	3319400000	3482900000	3457000000	3547400000	3491900000	3539900000	3015600000	3102000000
GL50803_113723-t26_1-p1|GL50803_113723-t26_1		GL50803_113723-t26_1-p1|GL50803_113723-t26_1	GL50803_113723-t26_1-p1|GL50803_113723-t26_1	gene=GL50803_113723, organism=Giardia_Assemblage_A_isolate_WB, gene_product=hypothetical protein, transcript_product=hypothetical protein, location=GLCHR03:1411632-1412795(+), protein_length=387, sequence_SO=chromosome, SO=protein_coding, is_pseudo=false	1	8	34.4	43.129	387	0	61.918	9//0	9//0	1412900000	17	82			-1	83110000	1554000	1524300	2981500	1816700	1632200	1513200	1215300	1876300	2168800	10180000	8629600	1739000	11262000	8216400	11271000	5422700	6046100	4059800	41776000	45544000	54482000	48127000	60542000	46352000	34889000	41355000	46247000	51302000	51662000
GL50803_113788-t26_1-p1|GL50803_113788-t26_1		GL50803_113788-t26_1-p1|GL50803_113788-t26_1	GL50803_113788-t26_1-p1|GL50803_113788-t26_1	gene=GL50803_113788, organism=Giardia_Assemblage_A_isolate_WB, gene_product=hypothetical protein, transcript_product=hypothetical protein, location=GLCHR03:1224770-1224940(-), protein_length=56, sequence_SO=chromosome, SO=protein_coding, is_pseudo=false	1	2	46.4	6.4604	56	0	5.5174	3//3	1//0	50564000	4	4			-1	12641000	2018100		2198700	3059800	1952300	1140800	2271300												7696400		8543900	16185000	8783200	6192500	10234000
GL50803_113797-t26_1-p1|GL50803_113797-t26_1		GL50803_113797-t26_1-p1|GL50803_113797-t26_1	GL50803_113797-t26_1-p1|GL50803_113797-t26_1	gene=GL50803_113797, organism=Giardia_Assemblage_A_isolate_WB, gene_product=VSP with INR, transcript_product=VSP with INR, location=GLCHR03:1207372-1209513(-), protein_length=713, sequence_SO=chromosome, SO=protein_coding, is_pseudo=false	1	4	19.9	72.54	713	0	53.745	0//9	7//2	51212000	37	18			-1	1384100												261610	321610	304540			283660	212690
GL50803_11380-t26_1-p1|GL50803_11380-t26_1		GL50803_11380-t26_1-p1|GL50803_11380-t26_1	GL50803_11380-t26_1-p1|GL50803_11380-t26_1	gene=GL50803_11380, organism=Giardia_Assemblage_A_isolate_WB, gene_product=hypothetical protein, transcript_product=hypothetical protein, location=GLCHR02:139538-141019(-), protein_length=493, sequence_SO=chromosome, SO=protein_coding, is_pseudo=false	1	13	40	52.118	493	0	283.06	9//0	9//0	8736200000	18	258			-1	485350000	20458000	22715000	20059000	15666000	17112000	14787000	19989000	18337000	17574000	47020000	37133000	45311000	36492000	36703000	28026000	30281000	29790000	27895000	415550000	380280000	379800000	334300000	321620000	344960000	364050000	355630000	338820000	328790000	342400000
GL50803_113892-t26_1-p1|GL50803_113892-t26_1		GL50803_113892-t26_1-p1|GL50803_113892-t26_1	GL50803_113892-t26_1-p1|GL50803_113892-t26_1	gene=GL50803_113892, organism=Giardia_Assemblage_A_isolate_WB, gene_product=Long chain fatty acid CoA ligase, putative, transcript_product=Long chain fatty acid CoA ligase, putative, location=GLCHR05:1883933-1886209(-), protein_length=758, sequence_SO=chro	1	34	54.9	84.547	758	0	321.01	9//0	9//0	16472000000	44	405			-1	374370000	16866000	18459000	14381000	11932000	10153000	10821000	13412000	12517000	11016000	27073000	30461000	30713000	30145000	28057000	26650000	27382000	28983000	25345000	644310000	675940000	681580000	574660000	568900000	618080000	622660000	614290000	666100000	619310000	622740000
GL50803_11390-t26_1-p1|GL50803_11390-t26_1		GL50803_11390-t26_1-p1|GL50803_11390-t26_1	GL50803_11390-t26_1-p1|GL50803_11390-t26_1	gene=GL50803_11390, organism=Giardia_Assemblage_A_isolate_WB, gene_product=Kinase, NEK, transcript_product=Kinase, NEK, location=GLCHR02:128274-130607(+), protein_length=777, sequence_SO=chromosome, SO=protein_coding, is_pseudo=false	1	27	56	85.183	777	0	323.31	9//0	9//0	44601000000	31	725			-1	1438700000	52470000	49466000	47897000	37516000	40256000	37513000	64091000	59538000	55972000	117130000	122210000	125190000	145450000	107090000	102690000	96885000	87789000	89590000	1731400000	1786600000	1785200000	1687700000	1708100000	1608300000	1790500000	1905800000	1906200000	1631600000	1559800000
GL50803_11397-t26_1-p1|GL50803_11397-t26_1		GL50803_11397-t26_1-p1|GL50803_11397-t26_1	GL50803_11397-t26_1-p1|GL50803_11397-t26_1	gene=GL50803_11397, organism=Giardia_Assemblage_A_isolate_WB, gene_product=TCP-1 chaperonin subunit beta, transcript_product=TCP-1 chaperonin subunit beta, location=GLCHR02:119020-120597(-), protein_length=525, sequence_SO=chromosome, SO=protein_coding, is	1	25	62.9	56.604	525	0	323.31	9//0	9//0	16193000000	35	384			-1	462660000	18195000	16693000	16429000	15880000	14208000	18594000	17157000	17835000	16206000	43748000	54981000	40177000	28916000	30983000	31154000	24064000	28645000	28794000	646270000	623090000	593550000	659070000	595170000	641010000	633890000	649290000	621120000	709940000	692520000
GL50803_113987-t26_1-p1|GL50803_113987-t26_1		GL50803_113987-t26_1-p1|GL50803_113987-t26_1;GL50803_114891-t26_1-p1|GL50803_114891-t26_1;GL50803_112126-t26_1-p1|GL50803_112126-t26_1;GL50803_112473-t26_1-p1|GL50803_112473-t26_1;GL50803_103943-t26_1-p1|GL50803_103943-t26_1;GL50803_87706-t26_1-p1|GL50803_87706-t26_1	GL50803_113987-t26_1-p1|GL50803_113987-t26_1	gene=GL50803_113987, organism=Giardia_Assemblage_A_isolate_WB, gene_product=High cysteine membrane protein Group 3, transcript_product=High cysteine membrane protein Group 3, location=GLCHR04:776919-779420(+), protein_length=833, sequence_SO=chromosome, SO	6	8	14.6	86.174	833	0	76.763	9//0	9//0	2286600000	25	120			-1;-1;-1;-1;-1;-1	91463000	3920200	3775700	7147300	3388500	4865700	6296900	2082300	3152100	2942700	6815000	4681900	7041500	5315800	5139200	7245100	5941900	5714300	5997100	93204000	107750000	109230000	108790000	121110000	139830000	75959000	70099000	83220000	80384000	76478000
GL50803_114119-t26_1-p1|GL50803_114119-t26_1		GL50803_114119-t26_1-p1|GL50803_114119-t26_1	GL50803_114119-t26_1-p1|GL50803_114119-t26_1	gene=GL50803_114119, organism=Giardia_Assemblage_A_isolate_WB, gene_product=Alpha-7.2 giardin, transcript_product=Alpha-7.2 giardin, location=GLCHR05:1353447-1354613(+), protein_length=388, sequence_SO=chromosome, SO=protein_coding, is_pseudo=false	1	4	59	43.021	388	0	15.555	9//0	9//0	5132500000	25	145			-1	205300000	10921000	10649000	10684000	7967000	6934600	8839200	7612300	9938100	7079700	16817000	12916000	11016000	17775000	13374000	13725000	13143000	14066000	11844000	246630000	248520000	262290000	217300000	270520000	252490000	244030000	239250000	239610000	179580000	188930000
GL50803_114199-t26_1-p1|GL50803_114199-t26_1		GL50803_114199-t26_1-p1|GL50803_114199-t26_1	GL50803_114199-t26_1-p1|GL50803_114199-t26_1	gene=GL50803_114199, organism=Giardia_Assemblage_A_isolate_WB, gene_product=hypothetical protein, transcript_product=hypothetical protein, location=GLCHR02:220978-221895(-), protein_length=305, sequence_SO=chromosome, SO=protein_coding, is_pseudo=false	1	2	14.8	33.701	305	0	17.05	4//1	6//1	257710000	13	13			-1	19824000	800290	1119500			1503800		568740		1357600	3856500		1021100	1745000	1400600	2764900	2432800	1252800		14665000	17960000			18851000		12006000		12919000	18229000
GL50803_114210-t26_1-p1|GL50803_114210-t26_1		GL50803_114210-t26_1-p1|GL50803_114210-t26_1	GL50803_114210-t26_1-p1|GL50803_114210-t26_1	gene=GL50803_114210, organism=Giardia_Assemblage_A_isolate_WB, gene_product=hypothetical protein, transcript_product=hypothetical protein, location=GLCHR02:263015-266281(+), protein_length=1088, sequence_SO=chromosome, SO=protein_coding, is_pseudo=false	1	3	4.1	114.01	1088	0	3.717	4//2	5//3	678110000	31	5			-1	21874000	190690	215180		1993200		193210		2222500	2804400	3871500	306400	4645000		975570	2633500	860000	496230	467070				45339000				48265000	58523000	48273000	22930000
GL50803_114218-t26_1-p1|GL50803_114218-t26_1		GL50803_114218-t26_1-p1|GL50803_114218-t26_1	GL50803_114218-t26_1-p1|GL50803_114218-t26_1	gene=GL50803_114218, organism=Giardia_Assemblage_A_isolate_WB, gene_product=Gamma tubulin, transcript_product=Gamma tubulin, location=GLCHR02:287417-288892(-), protein_length=491, sequence_SO=chromosome, SO=protein_coding, is_pseudo=false	1	4	20.8	54.171	491	0	29.41	9//0	9//0	864360000	23	34			-1	37581000	734070	896790	855540	1136800	669910	699530	1874600	935340	919790	1798400	6506500	3160500	4831200	2691600	1643200	3256500	3218000	1752800	28930000	27331000	26962000	37850000	28769000	35198000	39715000	31892000	32896000	27705000	27808000
GL50803_114246-t26_1-p1|GL50803_114246-t26_1		GL50803_114246-t26_1-p1|GL50803_114246-t26_1	GL50803_114246-t26_1-p1|GL50803_114246-t26_1	gene=GL50803_114246, organism=Giardia_Assemblage_A_isolate_WB, gene_product=GTP-binding protein, putative, transcript_product=GTP-binding protein, putative, location=GLCHR05:2498813-2500033(+), protein_length=406, sequence_SO=chromosome, SO=protein_coding,	1	18	60.3	45.384	406	0	165.74	9//0	9//0	5215600000	24	183			-1	217320000	6768700	8731800	8964200	5669100	5508900	5392100	7122700	6576100	6596800	15704000	14144000	12579000	18343000	21243000	18043000	17970000	17888000	20070000	196890000	198770000	201780000	175040000	174780000	207500000	189880000	197300000	180750000	173530000	192840000
GL50803_11434-t26_1-p1|GL50803_11434-t26_1		GL50803_11434-t26_1-p1|GL50803_11434-t26_1	GL50803_11434-t26_1-p1|GL50803_11434-t26_1	gene=GL50803_11434, organism=Giardia_Assemblage_A_isolate_WB, gene_product=20S proteasome alpha subunit 2, transcript_product=20S proteasome alpha subunit 2, location=GLCHR05:2298693-2299445(-), protein_length=250, sequence_SO=chromosome, SO=protein_coding	1	12	75.2	27.45	250	0	323.31	9//0	9//0	5706100000	13	109			-1	438930000	11038000	14843000	11068000	14145000	14057000	12448000	19311000	12128000	9994600	55440000	48788000	54200000	39581000	23022000	18869000	23432000	18470000	38098000	188450000	204290000	226630000	221400000	225400000	202690000	240230000	239280000	224140000	204260000	212220000
GL50803_11436-t26_1-p1|GL50803_11436-t26_1		GL50803_11436-t26_1-p1|GL50803_11436-t26_1	GL50803_11436-t26_1-p1|GL50803_11436-t26_1	gene=GL50803_11436, organism=Giardia_Assemblage_A_isolate_WB, gene_product=Molybdopterin biosynthesis MoeB protein, transcript_product=Molybdopterin biosynthesis MoeB protein, location=GLCHR05:2297868-2298662(-), protein_length=264, sequence_SO=chromosome,	1	6	33.3	29.23	264	0	17.226	9//0	9//0	1142400000	15	42			-1	76157000	2762000	1516600	2574900	2426200	1856000	2802500	3622700	3874800	3368600	8959000	5446300	3272200	7071400	5817400	5274600	5619700	4935700	4956300	42541000	39195000	38983000	42498000	48430000	40960000	32371000	49368000	42226000	42613000	46589000
GL50803_114462-t26_1-p1|GL50803_114462-t26_1		GL50803_114462-t26_1-p1|GL50803_114462-t26_1	GL50803_114462-t26_1-p1|GL50803_114462-t26_1	gene=GL50803_114462, organism=Giardia_Assemblage_A_isolate_WB, gene_product=Axonemal p66.0, transcript_product=Axonemal p66.0, location=GLCHR03:351832-353490(+), protein_length=552, sequence_SO=chromosome, SO=protein_coding, is_pseudo=false	1	16	37.9	62.605	552	0	284.9	9//0	9//0	3071100000	32	132			-1	95971000	4065100	3156700	3095300	2658900	2525500	2593600	3538200	3004600	3516300	7519100	5531900	8353700	9244900	7700400	8539800	6797100	7283200	6846200	121700000	96457000	107200000	124520000	120190000	115260000	118980000	104650000	115190000	116850000	118340000
GL50803_11448-t26_1-p1|GL50803_11448-t26_1		GL50803_11448-t26_1-p1|GL50803_11448-t26_1	GL50803_11448-t26_1-p1|GL50803_11448-t26_1	gene=GL50803_11448, organism=Giardia_Assemblage_A_isolate_WB, gene_product=Phosphomannomutase-2, transcript_product=Phosphomannomutase-2, location=GLCHR05:2284979-2286562(+), protein_length=527, sequence_SO=chromosome, SO=protein_coding, is_pseudo=false	1	5	14.2	59.064	527	0	105.82	9//0	9//0	971440000	24	52			-1	40477000	866900	1611800	1133200	759880	491220	474930	586300	1203800	612360	3691900	4204500	3457100	2860500	4313100	4662800	3795700	3689400	2061200	31655000	33863000	28030000	26412000	18861000	31136000	31391000	34795000	34585000	44391000	41736000
GL50803_114497-t26_1-p1|GL50803_114497-t26_1		GL50803_114497-t26_1-p1|GL50803_114497-t26_1;GL50803_113281-t26_1-p1|GL50803_113281-t26_1	GL50803_114497-t26_1-p1|GL50803_114497-t26_1;GL50803_113281-t26_1-p1|GL50803_113281-t26_1	gene=GL50803_114497, organism=Giardia_Assemblage_A_isolate_WB, gene_product=hypothetical protein, transcript_product=hypothetical protein, location=GLCHR05:3105958-3109146(+), protein_length=1062, sequence_SO=chromosome, SO=protein_coding, is_pseudo=false;	2	10	15	115.74	1062	0	40.712	9//0	9//0	830840000	54	48			-1;-1	15386000	573330	306030	2801600	529330	188040	2266900	426090	479820	418620	870200	361720	375470	1597100	1136300	1152500	183640	652110	1067100	41720000	28753000	28783000	52558000	31730000	33743000	46994000	46543000	39792000	45081000	28296000
GL50803_114498-t26_1-p1|GL50803_114498-t26_1		GL50803_114498-t26_1-p1|GL50803_114498-t26_1	GL50803_114498-t26_1-p1|GL50803_114498-t26_1	gene=GL50803_114498, organism=Giardia_Assemblage_A_isolate_WB, gene_product=Hypothetical protein, transcript_product=Hypothetical protein, location=GLCHR05:838391-843340(+), protein_length=1649, sequence_SO=chromosome, SO=protein_coding, is_pseudo=false	1	12	12.2	182.45	1649	0	64.197	8//1	9//0	1372900000	67	76			-1	20491000	662200	955400	814940	646980	534330	261270	620030	670280	516630	2044800	1798400	1048900	2774000	1184700	1786000	896950	2864400	410950	43899000	53701000	44406000	60063000	43387000	47399000	55326000	51851000	38555000	37557000	80031000
GL50803_114535-t26_1-p1|GL50803_114535-t26_1		GL50803_114535-t26_1-p1|GL50803_114535-t26_1	GL50803_114535-t26_1-p1|GL50803_114535-t26_1	gene=GL50803_114535, organism=Giardia_Assemblage_A_isolate_WB, gene_product=Kinase, NEK, transcript_product=Kinase, NEK, location=GLCHR05:3024469-3027579(-), protein_length=1036, sequence_SO=chromosome, SO=protein_coding, is_pseudo=false	1	3	3.4	116.01	1036	0.006505	1.2357	2//0	6//0	97138000	60	10			-1	1619000				362850		323390									157450	242610	532660
GL50803_114546-t26_1-p1|GL50803_114546-t26_1		GL50803_114546-t26_1-p1|GL50803_114546-t26_1	GL50803_114546-t26_1-p1|GL50803_114546-t26_1	gene=GL50803_114546, organism=Giardia_Assemblage_A_isolate_WB, gene_product=hypothetical protein, transcript_product=hypothetical protein, location=GLCHR01:1043199-1044224(+), protein_length=341, sequence_SO=chromosome, SO=protein_coding, is_pseudo=false	1	3	12	37.271	341	0	12.406	8//1	4//2	445950000	7	21			-1	63707000	4239300	4442700	626760	2903900	8310200	2216400	3222400	5962600	3869800	11390000		2153500			4126200		8071900	2171400	40723000	21310000	7996600	36523000	50618000	17986000	19468000	25184000	24949000	30416000
GL50803_114609-t26_1-p1|GL50803_114609-t26_1		GL50803_114609-t26_1-p1|GL50803_114609-t26_1	GL50803_114609-t26_1-p1|GL50803_114609-t26_1	gene=GL50803_114609, organism=Giardia_Assemblage_A_isolate_WB, gene_product=Pyruvate-flavodoxin oxidoreductase, transcript_product=Pyruvate-flavodoxin oxidoreductase, location=GLCHR02:1109685-1113446(+), protein_length=1253, sequence_SO=chromosome, SO=prot	1	103	81.1	138.93	1253	0	323.31	9//0	9//0	428430000000	60	4495			-1	7140500000	295820000	299550000	280540000	241180000	239280000	227360000	303320000	294890000	279590000	593480000	545690000	535350000	547500000	533600000	489640000	499870000	497280000	436610000	18100000000	18420000000	18743000000	17676000000	18261000000	17976000000	18842000000	18712000000	18869000000	14991000000	15260000000
GL50803_114623-t26_1-p1|GL50803_114623-t26_1		GL50803_114623-t26_1-p1|GL50803_114623-t26_1;GL50803_113793-t26_1-p1|GL50803_113793-t26_1	GL50803_114623-t26_1-p1|GL50803_114623-t26_1;GL50803_113793-t26_1-p1|GL50803_113793-t26_1	gene=GL50803_114623, organism=Giardia_Assemblage_A_isolate_WB, gene_product=hypothetical protein, transcript_product=hypothetical protein, location=GLCHR05:4107666-4108934(+), protein_length=422, sequence_SO=chromosome, SO=protein_coding, is_pseudo=false;g	2	2	2.1	46.447	422	0	4.1702	2//1	9//0	229080000	12	11			-1;-1	19090000		791650	765700							1677400	1875200	2347900	1879000	2231600	1940600	1901200	1684700	1995000										9448200	10663000
GL50803_114626-t26_1-p1|GL50803_114626-t26_1		GL50803_114626-t26_1-p1|GL50803_114626-t26_1	GL50803_114626-t26_1-p1|GL50803_114626-t26_1	gene=GL50803_114626, organism=Giardia_Assemblage_A_isolate_WB, gene_product=High cysteine membrane protein EGF-like, transcript_product=High cysteine membrane protein EGF-like, location=GLCHR05:4097034-4102091(+), protein_length=1685, sequence_SO=chromosom	1	17	13.8	177.86	1685	0	75.017	9//0	9//0	1434000000	66	105			-1	21727000	1501800	1156100	1497000	1046800	764860	745500	631740	368680	467380	633960	1422000	1103500	1634200	1527200	2146500	1819300	1574000	1686500	60155000	83434000	64664000	69854000	69561000	77249000	49831000	37462000	44644000	47527000	31731000
GL50803_114671-t26_1-p1|GL50803_114671-t26_1		GL50803_114671-t26_1-p1|GL50803_114671-t26_1	GL50803_114671-t26_1-p1|GL50803_114671-t26_1	gene=GL50803_114671, organism=Giardia_Assemblage_A_isolate_WB, gene_product=Protein 21.1, transcript_product=Protein 21.1, location=AACB02000075:2844-4739(+), protein_length=631, sequence_SO=contig, SO=protein_coding, is_pseudo=false	1	16	45.3	69.472	631	0	143.07	9//0	9//0	7801800000	29	182			-1	269030000	11340000	10781000	11277000	8994700	8394400	9743300	10539000	10142000	10752000	22774000	21717000	19726000	19452000	16304000	19216000	17422000	19785000	20669000	302460000	270820000	319520000	314730000	325240000	348320000	312890000	300140000	341440000	287910000	350460000
GL50803_114674-t26_1-p1|GL50803_114674-t26_1		GL50803_114674-t26_1-p1|GL50803_114674-t26_1;GL50803_115085-t26_1-p1|GL50803_115085-t26_1	GL50803_114674-t26_1-p1|GL50803_114674-t26_1	gene=GL50803_114674, organism=Giardia_Assemblage_A_isolate_WB, gene_product=Hypothetical protein, transcript_product=Hypothetical protein, location=AACB02000079:311-2473(-), protein_length=720, sequence_SO=contig, SO=protein_coding, is_pseudo=false	2	5	15.4	73.023	720	0	13.454	0//0	4//4	75427000	23	5			-1;-1	3279400											819150	863300	352380	369890	280070		283310	311330											6502800
GL50803_114698-t26_1-p1|GL50803_114698-t26_1		GL50803_114698-t26_1-p1|GL50803_114698-t26_1	GL50803_114698-t26_1-p1|GL50803_114698-t26_1	gene=GL50803_114698, organism=Giardia_Assemblage_A_isolate_WB, gene_product=hypothetical protein, transcript_product=hypothetical protein, location=GLCHR03:894693-899234(-), protein_length=1513, sequence_SO=chromosome, SO=protein_coding, is_pseudo=false	1	3	5.3	169.1	1513	0	7.3938	4//2	7//1	167490000	58	12			-1	2887700	75952				60548	38406	79366	84613	69979		99823	655270	165200	220440	470900	382290		484940	7862200				7898200	4644400	8566400	7806700	7967700		4498100
GL50803_11470-t26_1-p1|GL50803_11470-t26_1		GL50803_11470-t26_1-p1|GL50803_11470-t26_1;GL50803_137714-t26_1-p1|GL50803_137714-t26_1	GL50803_11470-t26_1-p1|GL50803_11470-t26_1;GL50803_137714-t26_1-p1|GL50803_137714-t26_1	gene=GL50803_11470, organism=Giardia_Assemblage_A_isolate_WB, gene_product=VSP with INR, transcript_product=VSP with INR, location=GLCHR05:2273821-2275842(-), protein_length=673, sequence_SO=chromosome, SO=protein_coding, is_pseudo=false;gene=GL50803_13771	2	2	13.1	69.247	673	0	79.777	3//3	9//0	340020000	23	17			-1;-1	14784000										1622400	1988500	2624800	1448100	1901500	962080	1340000	2396500	499750										16112000	13380000
GL50803_114776-t26_1-p1|GL50803_114776-t26_1		GL50803_114776-t26_1-p1|GL50803_114776-t26_1	GL50803_114776-t26_1-p1|GL50803_114776-t26_1	gene=GL50803_114776, organism=Giardia_Assemblage_A_isolate_WB, gene_product=NSF, transcript_product=NSF, location=GLCHR03:60247-62721(+), protein_length=824, sequence_SO=chromosome, SO=protein_coding, is_pseudo=false	1	39	66.3	89.603	824	0	323.31	9//0	9//0	24792000000	42	682			-1	590280000	26151000	23807000	20790000	21951000	17270000	18972000	24776000	25695000	22796000	47060000	44286000	42731000	42904000	46403000	41051000	45320000	39927000	38394000	999070000	1042000000	971070000	988420000	976340000	989000000	975950000	982070000	1047700000	913170000	938170000
GL50803_114777-t26_1-p1|GL50803_114777-t26_1		GL50803_114777-t26_1-p1|GL50803_114777-t26_1	GL50803_114777-t26_1-p1|GL50803_114777-t26_1	gene=GL50803_114777, organism=Giardia_Assemblage_A_isolate_WB, gene_product=hypothetical protein, transcript_product=hypothetical protein, location=GLCHR05:4424716-4426686(+), protein_length=656, sequence_SO=chromosome, SO=protein_coding, is_pseudo=false	1	10	22.6	72.714	656	0	78.182	9//0	9//0	5978900000	26	142			-1	229960000	7150300	7419700	8315300	3771300	4775600	6683000	6278300	7073400	5830300	20696000	19273000	16793000	25012000	18550000	20842000	15196000	18062000	18237000	217250000	215350000	237980000	185100000	221400000	223950000	175260000	190350000	190560000	210010000	216100000
GL50803_114787-t26_1-p1|GL50803_114787-t26_1		GL50803_114787-t26_1-p1|GL50803_114787-t26_1	GL50803_114787-t26_1-p1|GL50803_114787-t26_1	gene=GL50803_114787, organism=Giardia_Assemblage_A_isolate_WB, gene_product=Alpha-7.3 giardin, transcript_product=Alpha-7.3 giardin, location=GLCHR05:4401518-4402405(-), protein_length=295, sequence_SO=chromosome, SO=protein_coding, is_pseudo=false	1	33	78.3	32.973	295	0	323.31	9//0	9//0	205810000000	19	1949			-1	10832000000	458460000	433080000	415580000	421490000	365960000	368210000	428190000	404520000	399570000	747440000	878760000	837220000	770750000	785930000	776220000	776190000	776320000	788190000	8637500000	8326600000	8600300000	8499400000	8558600000	8748900000	8132300000	7950900000	8093600000	7002500000	7870400000
GL50803_114815-t26_1-p1|GL50803_114815-t26_1		GL50803_114815-t26_1-p1|GL50803_114815-t26_1;GL50803_113038-t26_1-p1|GL50803_113038-t26_1	GL50803_114815-t26_1-p1|GL50803_114815-t26_1;GL50803_113038-t26_1-p1|GL50803_113038-t26_1	gene=GL50803_114815, organism=Giardia_Assemblage_A_isolate_WB, gene_product=Tenascin precursor, transcript_product=Tenascin precursor, location=GLCHR05:1295615-1297393(+), protein_length=592, sequence_SO=chromosome, SO=protein_coding, is_pseudo=false;gene=	2	10	25.3	63.018	592	0	56.146	9//0	9//0	1633800000	21	69			-1;-1	77801000	5793800	5160300	5183100	4029900	4161900	3295000	1735900	1050600	1989400	2919100	2422800	2518400	11173000	4251000	6541200	4160600	6038800	5376600	93042000	63116000	66299000	75319000	84187000	98356000	49967000	43559000	44570000	53044000	37136000
GL50803_11486-t26_1-p1|GL50803_11486-t26_1		GL50803_11486-t26_1-p1|GL50803_11486-t26_1	GL50803_11486-t26_1-p1|GL50803_11486-t26_1	gene=GL50803_11486, organism=Giardia_Assemblage_A_isolate_WB, gene_product=20S proteasome alpha subunit 7, transcript_product=20S proteasome alpha subunit 7, location=GLCHR02:168995-169873(-), protein_length=292, sequence_SO=chromosome, SO=protein_coding,	1	11	53.1	31.844	292	0	107.99	9//0	9//0	5121700000	13	146			-1	393980000	18475000	17371000	17066000	13440000	12314000	11640000	13152000	14905000	14517000	24687000	28700000	22237000	33926000	27395000	35040000	30986000	27605000	30524000	227160000	213820000	208570000	202300000	211430000	201820000	190900000	210820000	175570000	167230000	171590000
GL50803_114885-t26_1-p1|GL50803_114885-t26_1		GL50803_114885-t26_1-p1|GL50803_114885-t26_1	GL50803_114885-t26_1-p1|GL50803_114885-t26_1	gene=GL50803_114885, organism=Giardia_Assemblage_A_isolate_WB, gene_product=Kinesin-associated protein, transcript_product=Kinesin-associated protein, location=GLCHR03:267734-270040(-), protein_length=768, sequence_SO=chromosome, SO=protein_coding, is_pseu	1	5	12.1	86.288	768	0	17.512	3//5	7//2	253640000	43	13			-1	5898500	123060	84732	97972	59172	50969	34676	58229		124470	348230	335490	136300	686770	1515800	1028100	401900	390560	422090	9438400	7195700	6890500	5749400	9147800	6605800	8708500		8757400	6533200	7310300
GL50803_114921-t26_1-p1|GL50803_114921-t26_1		GL50803_114921-t26_1-p1|GL50803_114921-t26_1	GL50803_114921-t26_1-p1|GL50803_114921-t26_1	gene=GL50803_114921, organism=Giardia_Assemblage_A_isolate_WB, gene_product=hypothetical protein, transcript_product=hypothetical protein, location=GLCHR04:902888-908887(+), protein_length=1999, sequence_SO=chromosome, SO=protein_coding, is_pseudo=false	1	5	3.9	224.35	1999	0.00306	2.1296	5//1	4//1	610170000	94	14			-1	6491200	132830	136090	133890		141230	495790				1566400			1536400	1196400		37180		1115000	35282000	34958000	36065000		47271000	32467000				41212000
GL50803_114937-t26_1-p1|GL50803_114937-t26_1		GL50803_114937-t26_1-p1|GL50803_114937-t26_1	GL50803_114937-t26_1-p1|GL50803_114937-t26_1	gene=GL50803_114937, organism=Giardia_Assemblage_A_isolate_WB, gene_product=Kinase, NEK, transcript_product=Kinase, NEK, location=GLCHR04:864887-867205(-), protein_length=772, sequence_SO=chromosome, SO=protein_coding, is_pseudo=false	1	3	4.3	85.218	772	0	26.445	9//0	9//0	896180000	32	33			-1	28006000	1016300	871800	1011800	1260900	1387400	1256200	1580900	1640500	1555400	1414000	1600100	1516200	1514700	1814600	1786200	2353300	2091000	2334200	27706000	23857000	29278000	41532000	60653000	51699000	50169000	54234000	52505000	23024000	17900000
GL50803_11495-t26_1-p1|GL50803_11495-t26_1		GL50803_11495-t26_1-p1|GL50803_11495-t26_1	GL50803_11495-t26_1-p1|GL50803_11495-t26_1	gene=GL50803_11495, organism=Giardia_Assemblage_A_isolate_WB, gene_product=Rab GDI, transcript_product=Rab GDI, location=GLCHR02:179437-180852(-), protein_length=471, sequence_SO=chromosome, SO=protein_coding, is_pseudo=false	1	15	52.9	52.596	471	0	198.42	9//0	9//0	5788100000	25	207			-1	231530000	7370500	6508300	7106700	5491300	5638700	6359100	7428200	5623700	8031000	21227000	26364000	20479000	18396000	21869000	16052000	16467000	18045000	13067000	196170000	184820000	207720000	232840000	196800000	216270000	227890000	214980000	201410000	203260000	214120000
GL50803_11497-t26_1-p1|GL50803_11497-t26_1		GL50803_11497-t26_1-p1|GL50803_11497-t26_1	GL50803_11497-t26_1-p1|GL50803_11497-t26_1	gene=GL50803_11497, organism=Giardia_Assemblage_A_isolate_WB, gene_product=hypothetical protein, transcript_product=hypothetical protein, location=GLCHR02:181207-184026(+), protein_length=939, sequence_SO=chromosome, SO=protein_coding, is_pseudo=false	1	3	4	102.55	939	0	3.4195	1//0	3//3	127770000	37	3			-1	3453200	162500										699500	438460	776170	758250	322810		295540												10513000
GL50803_11499-t26_1-p1|GL50803_11499-t26_1		GL50803_11499-t26_1-p1|GL50803_11499-t26_1	GL50803_11499-t26_1-p1|GL50803_11499-t26_1	gene=GL50803_11499, organism=Giardia_Assemblage_A_isolate_WB, gene_product=Protein 21.1, transcript_product=Protein 21.1, location=GLCHR02:184320-185174(+), protein_length=284, sequence_SO=chromosome, SO=protein_coding, is_pseudo=false	1	5	32.7	31.66	284	0	21.569	9//0	7//1	357810000	13	25			-1	27524000	1506800	2056800	2457900	1444800	595510	1489900	574630	835900	1710800	1200700	1180900	1475700	2588100	2498800	2111000	3795500			19380000	15138000	21229000	25850000	19028000	20359000	18349000	21409000	19234000	14290000	14302000
GL50803_115052-t26_1-p1|GL50803_115052-t26_1		GL50803_115052-t26_1-p1|GL50803_115052-t26_1;GL50803_28906-t26_1-p1|GL50803_28906-t26_1;GL50803_41118-t26_1-p1|GL50803_41118-t26_1	GL50803_115052-t26_1-p1|GL50803_115052-t26_1	gene=GL50803_115052, organism=Giardia_Assemblage_A_isolate_WB, gene_product=Multidrug resistance-associated protein 1, transcript_product=Multidrug resistance-associated protein 1, location=GLCHR02:845933-850729(+), protein_length=1598, sequence_SO=chromos	3	17	16.5	178.84	1598	0	123.78	9//0	9//0	3642700000	77	105			-1;-1;-1	47308000	4214500	3697500	3519600	2571900	798000	2284700	2740600	3733600	3161200	2771300	2685700	910060	2901500	2702600	2162400	1513800	2699800	2239000	152540000	155340000	162040000	152420000	136110000	134740000	165260000	227560000	172010000	240510000	198010000
GL50803_115066-t26_1-p1|GL50803_115066-t26_1		GL50803_115066-t26_1-p1|GL50803_115066-t26_1	GL50803_115066-t26_1-p1|GL50803_115066-t26_1	gene=GL50803_115066, organism=Giardia_Assemblage_A_isolate_WB, gene_product=High cysteine membrane protein VSP-like, transcript_product=High cysteine membrane protein VSP-like, location=GLCHR02:785211-788714(+), protein_length=1167, sequence_SO=chromosome,	1	4	6.2	122.46	1167	0	8.84	6//1	1//0	62454000	53	9			-1	1178400	408280	119230	159190	278570			213110												13425000		15186000	19702000			12233000
GL50803_115129-t26_1-p1|GL50803_115129-t26_1		GL50803_115129-t26_1-p1|GL50803_115129-t26_1	GL50803_115129-t26_1-p1|GL50803_115129-t26_1	gene=GL50803_115129, organism=Giardia_Assemblage_A_isolate_WB, gene_product=hypothetical protein, transcript_product=hypothetical protein, location=GLCHR04:1871138-1874929(-), protein_length=1263, sequence_SO=chromosome, SO=protein_coding, is_pseudo=false	1	4	7.5	144.84	1263	0	11.416	9//0	8//0	354260000	64	16			-1	5535300	370280	493210	313330	82758	158080	137530	522470	206520	175940	391100	902390	284760	261240	133310		394810	264730	442890	13199000	23749000	10759000	7704000	15262000	13353000	26637000	16326000	14196000	13961000	32518000
GL50803_115159-t26_1-p1|GL50803_115159-t26_1		GL50803_115159-t26_1-p1|GL50803_115159-t26_1	GL50803_115159-t26_1-p1|GL50803_115159-t26_1	gene=GL50803_115159, organism=Giardia_Assemblage_A_isolate_WB, gene_product=hypothetical protein, transcript_product=hypothetical protein, location=GLCHR05:3533852-3535786(-), protein_length=644, sequence_SO=chromosome, SO=protein_coding, is_pseudo=false	1	18	54.7	72.202	644	0	323.31	9//0	9//0	7249400000	30	210			-1	241650000	11928000	10391000	9170400	6660200	8718100	8132000	11038000	10996000	12505000	23091000	18259000	16776000	15743000	18068000	16262000	12865000	16056000	14986000	292220000	263000000	282570000	266320000	262700000	256360000	299050000	326350000	329580000	328060000	304350000
GL50803_11521-t26_1-p1|GL50803_11521-t26_1		GL50803_11521-t26_1-p1|GL50803_11521-t26_1	GL50803_11521-t26_1-p1|GL50803_11521-t26_1	gene=GL50803_11521, organism=Giardia_Assemblage_A_isolate_WB, gene_product=VSP, transcript_product=VSP, location=GLCHR02:200044-201930(-), protein_length=628, sequence_SO=chromosome, SO=protein_coding, is_pseudo=false	1	8	18.3	64.144	628	0	84.419	3//1	9//0	1210200000	20	39			-1	60510000			223900		227590					8658200	7182300	4926200	5446100	7177800	5760400	7464200	6393000	7050800			15187000		17338000					101080000	84625000
GL50803_115239-t26_1-p1|GL50803_115239-t26_1		GL50803_115239-t26_1-p1|GL50803_115239-t26_1	GL50803_115239-t26_1-p1|GL50803_115239-t26_1	gene=GL50803_115239, organism=Giardia_Assemblage_A_isolate_WB, gene_product=Translation initiation factor IF-2, putative, transcript_product=Translation initiation factor IF-2, putative, location=GLCHR03:1907456-1910236(-), protein_length=926, sequence_SO=	1	20	35.7	103.58	926	0	80.737	9//0	9//0	4115600000	43	126			-1	95712000	2994700	2177500	2354200	2166100	1653400	1660600	2569600	1637800	2244800	11927000	11206000	9977900	7707900	7313500	9002200	5943900	6122700	7052200	134690000	108180000	110540000	154900000	127080000	137090000	140470000	151950000	110800000	190980000	171740000
GL50803_115245-t26_1-p1|GL50803_115245-t26_1		GL50803_115245-t26_1-p1|GL50803_115245-t26_1	GL50803_115245-t26_1-p1|GL50803_115245-t26_1	gene=GL50803_115245, organism=Giardia_Assemblage_A_isolate_WB, gene_product=Coiled-coil protein, transcript_product=Coiled-coil protein, location=GLCHR03:1886970-1890212(-), protein_length=1080, sequence_SO=chromosome, SO=protein_coding, is_pseudo=false	1	4	4.3	124.08	1080	0	8.3327	1//0	2//2	94346000	54	3			-1	1747100		940990								148880	360630			118570		178070													6145400
GL50803_115338-t26_1-p1|GL50803_115338-t26_1		GL50803_115338-t26_1-p1|GL50803_115338-t26_1;GL50803_115337-t26_1-p1|GL50803_115337-t26_1	GL50803_115338-t26_1-p1|GL50803_115338-t26_1;GL50803_115337-t26_1-p1|GL50803_115337-t26_1	gene=GL50803_115338, organism=Giardia_Assemblage_A_isolate_WB, gene_product=hypothetical protein, transcript_product=hypothetical protein, location=GLCHR04:244231-245220(+), protein_length=329, sequence_SO=chromosome, SO=protein_coding, is_pseudo=false;gen	2	7	28	36.491	329	0	67.015	9//0	9//0	1409300000	8	64			-1;-1	176160000	7109200	6185000	4388400	4839800	5212100	3341500	5181000	12360000	6536500	14362000	17882000	18437000	4616000	7877100	13218000	18581000	21787000	4248900	60839000	58074000	51718000	56150000	56440000	59336000	57641000	67328000	63464000	51986000	57484000
GL50803_11540-t26_1-p1|GL50803_11540-t26_1		GL50803_11540-t26_1-p1|GL50803_11540-t26_1	GL50803_11540-t26_1-p1|GL50803_11540-t26_1	gene=GL50803_11540, organism=Giardia_Assemblage_A_isolate_WB, gene_product=Hexose transporter, transcript_product=Hexose transporter, location=GLCHR03:949443-950981(-), protein_length=512, sequence_SO=chromosome, SO=protein_coding, is_pseudo=false	1	5	14.1	56.338	512	0	67.346	9//0	9//0	2433400000	14	91			-1	173810000	11499000	9046600	8103500	5772800	6407800	5617500	5202900	7495900	6564500	15037000	14153000	14395000	10327000	15182000	8584700	12234000	7838200	10352000	109080000	104170000	119040000	116530000	95742000	99441000	103550000	95098000	102120000	96369000	103040000
GL50803_115479-t26_1-p1|GL50803_115479-t26_1		GL50803_115479-t26_1-p1|GL50803_115479-t26_1;GL50803_115478-t26_1-p1|GL50803_115478-t26_1	GL50803_115479-t26_1-p1|GL50803_115479-t26_1;GL50803_115478-t26_1-p1|GL50803_115478-t26_1	gene=GL50803_115479, organism=Giardia_Assemblage_A_isolate_WB, gene_product=hypothetical protein, transcript_product=hypothetical protein, location=GLCHR04:1981103-1983322(+), protein_length=739, sequence_SO=chromosome, SO=protein_coding, is_pseudo=false;g	2	35	75.4	80.161	739	0	323.31	9//0	9//0	30999000000	41	661			-1;-1	756060000	22252000	22204000	25489000	26186000	20951000	17693000	25047000	23732000	22847000	66850000	83566000	56271000	63810000	65968000	58936000	60821000	46269000	47172000	1024400000	1004800000	1073700000	1054800000	1114500000	1003100000	1160300000	1210600000	1158900000	1298300000	1221600000
GL50803_11554-t26_1-p1|GL50803_11554-t26_1		GL50803_11554-t26_1-p1|GL50803_11554-t26_1	GL50803_11554-t26_1-p1|GL50803_11554-t26_1	gene=GL50803_11554, organism=Giardia_Assemblage_A_isolate_WB, gene_product=Kinase, NEK, transcript_product=Kinase, NEK, location=GLCHR03:959817-960638(+), protein_length=273, sequence_SO=chromosome, SO=protein_coding, is_pseudo=false	1	7	32.6	31.669	273	0	15.502	9//0	7//2	1569100000	16	37			-1	98069000	4082600	3067300	3396600	2812500	2075500	2287500	2608700	2946800	3826900	8526900	8840100	4266300	9913300	8067100	8544600	7391600	7806500	7608000	66967000	45950000	55155000	70970000	69749000	51669000	52568000	54193000	63490000	52990000	59142000
GL50803_11566-t26_1-p1|GL50803_11566-t26_1		GL50803_11566-t26_1-p1|GL50803_11566-t26_1	GL50803_11566-t26_1-p1|GL50803_11566-t26_1	gene=GL50803_11566, organism=Giardia_Assemblage_A_isolate_WB, gene_product=hypothetical protein, transcript_product=hypothetical protein, location=GLCHR03:978386-979186(+), protein_length=266, sequence_SO=chromosome, SO=protein_coding, is_pseudo=false	1	2	7.5	29.804	266	0	7.0009	1//1	5//3	155250000	10	5			-1	15525000		297630	418310							2193200	1720900	1823200	1800200	1712800	1839400	1758300	1961400											10283000	8468400
GL50803_115797-t26_1-p1|GL50803_115797-t26_1		GL50803_115797-t26_1-p1|GL50803_115797-t26_1;GL50803_115796-t26_1-p1|GL50803_115796-t26_1	GL50803_115797-t26_1-p1|GL50803_115797-t26_1	gene=GL50803_115797, organism=Giardia_Assemblage_A_isolate_WB, gene_product=VSP with INR, transcript_product=VSP with INR, location=GLCHR01:571245-573293(+), protein_length=682, sequence_SO=chromosome, SO=protein_coding, is_pseudo=false	2	6	18.8	70.226	682	0	94.203	3//6	7//2	298590000	29	25			-1;-1	10296000		152900		103880					106580	1975200	1095100	357640	1653900	824290	881640	931490	936270	1277200		9781700		7537900					7043800	17458000	17691000
GL50803_11595-t26_1-p1|GL50803_11595-t26_1		GL50803_11595-t26_1-p1|GL50803_11595-t26_1	GL50803_11595-t26_1-p1|GL50803_11595-t26_1	gene=GL50803_11595, organism=Giardia_Assemblage_A_isolate_WB, gene_product=hypothetical protein, transcript_product=hypothetical protein, location=GLCHR04:1956522-1957928(-), protein_length=468, sequence_SO=chromosome, SO=protein_coding, is_pseudo=false	1	10	26.7	54.956	468	0	15.175	9//0	9//0	1204000000	24	46			-1	50168000	1115700	506540	652760	294630	841970	964670	1132000	794010	685050	5574600	3986600	5334700	7116300	2958000	5879800	2899000	5564400	3867400	36522000	28579000	20556000	33921000	30375000	64096000	40432000	27606000	24953000	45079000	59824000
GL50803_11599-t26_1-p1|GL50803_11599-t26_1		GL50803_11599-t26_1-p1|GL50803_11599-t26_1	GL50803_11599-t26_1-p1|GL50803_11599-t26_1	gene=GL50803_11599, organism=Giardia_Assemblage_A_isolate_WB, gene_product=Lysophosphatidic acid phosphatase, transcript_product=Lysophosphatidic acid phosphatase, location=GLCHR04:1952551-1953738(+), protein_length=395, sequence_SO=chromosome, SO=protein_	1	6	19.2	45.148	395	0	21.527	7//1	9//0	1606200000	15	28			-1	107080000	634080	18098000	17476000			17415000	760950		720400	3082700	2941300	1634200	1938100	2348700	3578500	449460	1309200	34694000	62076000	104540000	83265000			119470000	76109000		80497000	146990000	107750000
GL50803_11604-t26_1-p1|GL50803_11604-t26_1		GL50803_11604-t26_1-p1|GL50803_11604-t26_1	GL50803_11604-t26_1-p1|GL50803_11604-t26_1	gene=GL50803_11604, organism=Giardia_Assemblage_A_isolate_WB, gene_product=hypothetical protein, transcript_product=hypothetical protein, location=GLCHR04:1946060-1946986(-), protein_length=308, sequence_SO=chromosome, SO=protein_coding, is_pseudo=false	1	9	47.1	34.835	308	0	48.047	9//0	9//0	957160000	17	53			-1	56304000	3274700	4113000	3086300	3518100	2560000	2009700		1723800	1317500	2637300	4479100	5322100	5812000	4131800	2639300	2042600	5141200	2495200	47038000	48339000	52430000	46565000	48960000	38659000		36541000	26506000	40523000	38713000
GL50803_11640-t26_1-p1|GL50803_11640-t26_1		GL50803_11640-t26_1-p1|GL50803_11640-t26_1	GL50803_11640-t26_1-p1|GL50803_11640-t26_1	gene=GL50803_11640, organism=Giardia_Assemblage_A_isolate_WB, gene_product=hypothetical protein, transcript_product=hypothetical protein, location=GLCHR03:49560-52289(-), protein_length=909, sequence_SO=chromosome, SO=protein_coding, is_pseudo=false	1	10	19.9	99.923	909	0	35.217	9//0	9//0	1684700000	35	72			-1	48133000	2140500	2482400	1851500	976470	1677000	1494800	2017000	1998500	1469000	4122100	5944200	3530600	3726200	3565800	1876000	2721500	4265500	2274100	61732000	68867000	68184000	47453000	69894000	60293000	63238000	54443000	64547000	72952000	71026000
GL50803_11654-t26_1-p1|GL50803_11654-t26_1		GL50803_11654-t26_1-p1|GL50803_11654-t26_1	GL50803_11654-t26_1-p1|GL50803_11654-t26_1	gene=GL50803_11654, organism=Giardia_Assemblage_A_isolate_WB, gene_product=Alpha-1 giardin, transcript_product=Alpha-1 giardin, location=GLCHR03:37988-38875(-), protein_length=295, sequence_SO=chromosome, SO=protein_coding, is_pseudo=false	1	38	86.1	33.889	295	0	323.31	9//0	9//0	451480000000	16	3798			-1	28217000000	990210000	1003800000	958900000	969700000	814810000	790570000	981800000	962160000	925620000	2650400000	2998300000	2254600000	2139900000	2020000000	1949200000	1824200000	1804600000	2178600000	16013000000	16816000000	16551000000	16343000000	16249000000	16121000000	15782000000	15811000000	16354000000	16623000000	17265000000
GL50803_11683-t26_1-p1|GL50803_11683-t26_1		GL50803_11683-t26_1-p1|GL50803_11683-t26_1	GL50803_11683-t26_1-p1|GL50803_11683-t26_1	gene=GL50803_11683, organism=Giardia_Assemblage_A_isolate_WB, gene_product=Alpha-3 giardin, transcript_product=Alpha-3 giardin, location=GLCHR05:2835685-2836575(-), protein_length=296, sequence_SO=chromosome, SO=protein_coding, is_pseudo=false	1	24	76.7	33.32	296	0	323.31	9//0	9//0	31360000000	18	510			-1	1742200000	91009000	88719000	80049000	74629000	57126000	68627000	76372000	78161000	71315000	121590000	110780000	114320000	126390000	125920000	112390000	114030000	126110000	104680000	1495500000	1604900000	1558100000	1519300000	1460500000	1530100000	1473700000	1371000000	1379600000	1093200000	1103400000
GL50803_11684-t26_1-p1|GL50803_11684-t26_1		GL50803_11684-t26_1-p1|GL50803_11684-t26_1	GL50803_11684-t26_1-p1|GL50803_11684-t26_1	gene=GL50803_11684, organism=Giardia_Assemblage_A_isolate_WB, gene_product=Leucine-rich repeat protein, transcript_product=Leucine-rich repeat protein, location=GLCHR05:2836760-2839216(+), protein_length=818, sequence_SO=chromosome, SO=protein_coding, is_p	1	10	17.6	89.097	818	0	94.458	9//0	9//0	1232700000	35	61			-1	35220000	2694200	3053000	2292800	1970400	2299600	1530400	1172500	1511800	1429900	2318300	1609900	1572600	3442000	1282100	1762800	1740900	1496500	2040300	62575000	58898000	60181000	59299000	111700000	48408000	45747000	54712000	49344000	47352000	55257000
GL50803_11700-t26_1-p1|GL50803_11700-t26_1		GL50803_11700-t26_1-p1|GL50803_11700-t26_1	GL50803_11700-t26_1-p1|GL50803_11700-t26_1	gene=GL50803_11700, organism=Giardia_Assemblage_A_isolate_WB, gene_product=hypothetical protein, transcript_product=hypothetical protein, location=GLCHR05:2862112-2863815(-), protein_length=567, sequence_SO=chromosome, SO=protein_coding, is_pseudo=false	1	5	15.9	62.745	567	0	39.857	8//1	9//0	535690000	26	29			-1	20603000	736390	310180	701070	183970	583560	153820	261820	838960	736540	3525200	1018500	986060	1203800	2815900	2683800	1987300	502830	1373700	21005000	25258000	16513000	18245000	20496000	15910000	22117000	25555000	27044000	17285000	12169000
GL50803_11713-t26_1-p1|GL50803_11713-t26_1		GL50803_11713-t26_1-p1|GL50803_11713-t26_1	GL50803_11713-t26_1-p1|GL50803_11713-t26_1	gene=GL50803_11713, organism=Giardia_Assemblage_A_isolate_WB, gene_product=Prefoldin subunit 2, transcript_product=Prefoldin subunit 2, location=GLCHR02:814235-814561(+), protein_length=108, sequence_SO=chromosome, SO=protein_coding, is_pseudo=false	1	7	65.7	12.4	108	0	25.835	9//0	9//0	1632400000	7	83			-1	233200000	6217300	8893300	11540000	10093000	7656300	7199400	13527000	9544600	10612000	28434000	31707000	10326000	10082000	16044000	13610000	20325000	7627900	9763100	50923000	50731000	61631000	48786000	72146000	72742000	56411000	61714000	50574000	89296000	79352000
GL50803_11720-t26_1-p1|GL50803_11720-t26_1		GL50803_11720-t26_1-p1|GL50803_11720-t26_1	GL50803_11720-t26_1-p1|GL50803_11720-t26_1	gene=GL50803_11720, organism=Giardia_Assemblage_A_isolate_WB, gene_product=hypothetical protein, transcript_product=hypothetical protein, location=GLCHR02:820274-821602(+), protein_length=442, sequence_SO=chromosome, SO=protein_coding, is_pseudo=false	1	17	53.4	48.468	442	0	188.6	9//0	9//0	4470400000	21	140			-1	212880000	8300900	9540900	8387200	4330600	5772200	6790800	5239200	6895500	7314700	12917000	17601000	17934000	23195000	14552000	16994000	15391000	15270000	16452000	167540000	174460000	175590000	157220000	171400000	197360000	163950000	166670000	179620000	159870000	163900000
GL50803_11740-t26_1-p1|GL50803_11740-t26_1		GL50803_11740-t26_1-p1|GL50803_11740-t26_1	GL50803_11740-t26_1-p1|GL50803_11740-t26_1	gene=GL50803_11740, organism=Giardia_Assemblage_A_isolate_WB, gene_product=Ser/Thr phosphatase 2C, putative, transcript_product=Ser/Thr phosphatase 2C, putative, location=GLCHR02:1115158-1116240(-), protein_length=360, sequence_SO=chromosome, SO=protein_co	1	11	44.7	39.117	360	0	125.55	9//0	9//0	4171400000	18	113			-1	231750000	9366600	10507000	10209000	8151600	6154100	6903500	7705700	6096600	6869700	17777000	23618000	23195000	13062000	10521000	19404000	15848000	20710000	15647000	163270000	174450000	183330000	174640000	159290000	162470000	176270000	145480000	170080000	147270000	152210000
GL50803_11749-t26_1-p1|GL50803_11749-t26_1		GL50803_11749-t26_1-p1|GL50803_11749-t26_1	GL50803_11749-t26_1-p1|GL50803_11749-t26_1	gene=GL50803_11749, organism=Giardia_Assemblage_A_isolate_WB, gene_product=hypothetical protein, transcript_product=hypothetical protein, location=GLCHR02:1125205-1125888(+), protein_length=227, sequence_SO=chromosome, SO=protein_coding, is_pseudo=false	1	2	7.9	25.422	227	0	3.2243	5//0	4//3	161720000	7	7			-1	23103000	1193100	1522200	1738700	1018600	1019600					2751000	2924500	2088900	3320400	2101500		1507200	1917700		9002000	11576000	14084000	8451800	9693800					9742700	10456000
GL50803_11755-t26_1-p1|GL50803_11755-t26_1		GL50803_11755-t26_1-p1|GL50803_11755-t26_1	GL50803_11755-t26_1-p1|GL50803_11755-t26_1	gene=GL50803_11755, organism=Giardia_Assemblage_A_isolate_WB, gene_product=hypothetical protein, transcript_product=hypothetical protein, location=GLCHR02:1131527-1132309(+), protein_length=260, sequence_SO=chromosome, SO=protein_coding, is_pseudo=false	1	4	10.8	30.123	260	0	4.7537	9//0	9//0	2558400000	15	24			-1	170560000	7576500	8315900	7505100	4166600	3837100	3957000	4980100	8487200	8237000	9521000	10056000	33274000	11510000	11285000	10307000	10858000	9040300	7646300	65670000	67049000	65779000	80663000	69753000	79902000	75475000	70694000	72440000	64375000	79110000
GL50803_11772-t26_1-p1|GL50803_11772-t26_1		GL50803_11772-t26_1-p1|GL50803_11772-t26_1	GL50803_11772-t26_1-p1|GL50803_11772-t26_1	gene=GL50803_11772, organism=Giardia_Assemblage_A_isolate_WB, gene_product=hypothetical protein, transcript_product=hypothetical protein, location=GLCHR02:1147355-1148587(+), protein_length=410, sequence_SO=chromosome, SO=protein_coding, is_pseudo=false	1	8	36.8	43.943	410	0	157.67	9//0	9//0	1192300000	10	95			-1	119230000	11085000	10689000	10182000	7465800	9190400	7118500	752800	721230	1932300	4925400	6931900	4805700	7989300	5990900	8503700	7827400	6973200	6141200	77407000	85614000	90477000	77681000	82892000	92167000	7682000	14547000	29967000	40339000	40178000
GL50803_11867-t26_1-p1|GL50803_11867-t26_1		GL50803_11867-t26_1-p1|GL50803_11867-t26_1	GL50803_11867-t26_1-p1|GL50803_11867-t26_1	gene=GL50803_11867, organism=Giardia_Assemblage_A_isolate_WB, gene_product=Coiled-coil protein, transcript_product=Coiled-coil protein, location=GLCHR01:564483-565679(+), protein_length=398, sequence_SO=chromosome, SO=protein_coding, is_pseudo=false	1	12	36.9	47.841	398	0	38.649	9//0	9//0	1552400000	17	51			-1	91318000	3313700	5457300	3493100	2855700	3220400	5604100	3913400	3501100	3636700	7058000	1378200	7572600	5805300	12215000	6684100	6821200	2536500	6251200	75447000	61509000	66097000	53176000	56660000	83789000	68619000	59409000	69242000	63010000	33904000
GL50803_11884-t26_1-p1|GL50803_11884-t26_1		GL50803_11884-t26_1-p1|GL50803_11884-t26_1	GL50803_11884-t26_1-p1|GL50803_11884-t26_1	gene=GL50803_11884, organism=Giardia_Assemblage_A_isolate_WB, gene_product=hypothetical protein, transcript_product=hypothetical protein, location=GLCHR03:1106908-1107195(-), protein_length=95, sequence_SO=chromosome, SO=protein_coding, is_pseudo=false	1	5	83.2	10.37	95	0	120.14	9//0	9//0	2382500000	4	68			-1	595620000	25539000	28382000	26258000	23254000	18546000	13456000	24164000	25226000	22583000	62383000	45678000	48393000	57096000	50815000	33217000	30917000	33649000	26065000	96245000	101260000	80214000	106420000	88286000	79680000	101070000	100510000	90667000	106370000	87103000
GL50803_11885-t26_1-p1|GL50803_11885-t26_1		GL50803_11885-t26_1-p1|GL50803_11885-t26_1	GL50803_11885-t26_1-p1|GL50803_11885-t26_1	gene=GL50803_11885, organism=Giardia_Assemblage_A_isolate_WB, gene_product=Phosphatase 1 regulatory subunit, putative, transcript_product=Phosphatase 1 regulatory subunit, putative, location=GLCHR03:1105467-1106900(+), protein_length=477, sequence_SO=chrom	1	2	4.4	53.593	477	0	24.472	1//1	5//0	75515000	28	5			-1	2696900	246620			203400						742980					644610		859340		7942000			6854000						10006000
GL50803_11950-t26_1-p1|GL50803_11950-t26_1		GL50803_11950-t26_1-p1|GL50803_11950-t26_1	GL50803_11950-t26_1-p1|GL50803_11950-t26_1	gene=GL50803_11950, organism=Giardia_Assemblage_A_isolate_WB, gene_product=Ribosomal protein L18, transcript_product=Ribosomal protein L18, location=GLCHR04:895590-896129(+), protein_length=179, sequence_SO=chromosome, SO=protein_coding, is_pseudo=false	1	10	57.5	20.161	179	0	108.96	9//0	9//0	25413000000	9	300			-1	2823600000	94439000	98474000	90258000	76770000	76003000	69660000	85376000	87785000	76062000	264940000	260560000	262060000	198480000	206170000	214580000	229910000	216050000	216050000	830940000	868580000	896220000	884950000	862560000	933330000	825370000	830680000	886150000	999950000	996550000
GL50803_11953-t26_1-p1|GL50803_11953-t26_1		GL50803_11953-t26_1-p1|GL50803_11953-t26_1	GL50803_11953-t26_1-p1|GL50803_11953-t26_1	gene=GL50803_11953, organism=Giardia_Assemblage_A_isolate_WB, gene_product=Coatomer alpha subunit, transcript_product=Coatomer alpha subunit, location=GLCHR04:898146-901979(+), protein_length=1277, sequence_SO=chromosome, SO=protein_coding, is_pseudo=false	1	19	24	139.33	1277	0	70.701	9//0	9//0	2264200000	68	76			-1	33298000	1282600	1070800	1344800	1456000	867990	1538800	1348500	924360	869180	1707200	2582700	2846600	3028800	3181400	3063700	3089600	1746800	1347700	94428000	72782000	87258000	91527000	74742000	87834000	67463000	78085000	76222000	72575000	64901000
GL50803_11984-t26_1-p1|GL50803_11984-t26_1		GL50803_11984-t26_1-p1|GL50803_11984-t26_1	GL50803_11984-t26_1-p1|GL50803_11984-t26_1	gene=GL50803_11984, organism=Giardia_Assemblage_A_isolate_WB, gene_product=hypothetical protein, transcript_product=hypothetical protein, location=GLCHR01:1056543-1057073(+), protein_length=176, sequence_SO=chromosome, SO=protein_coding, is_pseudo=false	1	2	13.6	20.123	176	0.0018692	2.5212	5//1	4//2	98397000	6	6			-1	16400000	666880	427830	502460	847820		543760	491400			1068800			3996400	2250900	1483700	1869100		2250400	4559200	3027000	3888600	7285100		4698800	3741600			3682800
GL50803_11992-t26_1-p1|GL50803_11992-t26_1		GL50803_11992-t26_1-p1|GL50803_11992-t26_1	GL50803_11992-t26_1-p1|GL50803_11992-t26_1	gene=GL50803_11992, organism=Giardia_Assemblage_A_isolate_WB, gene_product=TCP-1 chaperonin subunit epsilon, transcript_product=TCP-1 chaperonin subunit epsilon, location=GLCHR01:1044860-1046521(-), protein_length=553, sequence_SO=chromosome, SO=protein_co	1	31	75.6	61.193	553	0	323.31	9//0	9//0	18326000000	31	526			-1	591180000	21781000	22897000	19076000	16496000	17624000	17483000	22000000	22507000	21276000	47853000	50227000	48630000	48942000	48144000	44815000	42218000	37350000	41859000	700170000	713820000	679400000	635480000	631110000	664840000	683920000	726840000	706480000	758440000	727170000
GL50803_12046-t26_1-p1|GL50803_12046-t26_1		GL50803_12046-t26_1-p1|GL50803_12046-t26_1	GL50803_12046-t26_1-p1|GL50803_12046-t26_1	gene=GL50803_12046, organism=Giardia_Assemblage_A_isolate_WB, gene_product=SPEF1-like protein, transcript_product=SPEF1-like protein, location=GLCHR03:1664834-1665568(+), protein_length=244, sequence_SO=chromosome, SO=protein_coding, is_pseudo=false	1	2	17.2	27.102	244	0	6.6823	7//2	8//1	227710000	10	26			-1	22771000	1559300	626580	1489400	610480	1337900	245070	800460	1863100	728220	2027900	567490	1683400	1143500	698190	1924500	2175600	1649500	1640900	7978500	7203500	7422800	8579100	9984100	6836400	9599700	13515000	8391400	10939000	5949800
GL50803_12063-t26_1-p1|GL50803_12063-t26_1		GL50803_12063-t26_1-p1|GL50803_12063-t26_1	GL50803_12063-t26_1-p1|GL50803_12063-t26_1	gene=GL50803_12063, organism=Giardia_Assemblage_A_isolate_WB, gene_product=Variant-specific surface protein, transcript_product=Variant-specific surface protein, location=GLCHR04:107691-108935(+), protein_length=414, sequence_SO=chromosome, SO=protein_codi	1	3	7.7	43.782	414	0	18.575	9//0	9//0	989560000	17	31			-1	58210000	3863900	2229300	3775200	2649000	2347100	4045100	2113300	2670900	4045700	3183100	2694000	5742900	2581700	3120700	3156000	2359300	4898200	2734200	45726000	38902000	48953000	52091000	49475000	60786000	37463000	46282000	45089000	41032000	35058000
GL50803_12091-t26_1-p1|GL50803_12091-t26_1		GL50803_12091-t26_1-p1|GL50803_12091-t26_1	GL50803_12091-t26_1-p1|GL50803_12091-t26_1	gene=GL50803_12091, organism=Giardia_Assemblage_A_isolate_WB, gene_product=Macrophage migration inhibitory factor, transcript_product=Macrophage migration inhibitory factor, location=GLCHR04:74459-74803(-), protein_length=114, sequence_SO=chromosome, SO=pr	1	8	85.1	12.368	114	0	169.08	9//0	9//0	10097000000	7	242			-1	1442400000	65342000	64326000	66586000	51078000	54143000	52936000	51871000	58291000	53861000	97125000	86612000	98114000	104440000	115430000	119700000	99984000	92317000	110300000	441350000	427400000	455930000	394160000	477120000	456790000	360900000	400050000	387350000	380610000	324990000
GL50803_12102-t26_1-p1|GL50803_12102-t26_1		GL50803_12102-t26_1-p1|GL50803_12102-t26_1	GL50803_12102-t26_1-p1|GL50803_12102-t26_1	gene=GL50803_12102, organism=Giardia_Assemblage_A_isolate_WB, gene_product=Elongation factor 1-gamma, transcript_product=Elongation factor 1-gamma, location=GLCHR04:57528-58736(-), protein_length=402, sequence_SO=chromosome, SO=protein_coding, is_pseudo=fa	1	47	92.3	45.216	402	0	323.31	9//0	9//0	174930000000	24	1776			-1	7288800000	277950000	275850000	270500000	217860000	219520000	204530000	256870000	278060000	264240000	603290000	564300000	601030000	561140000	593730000	567070000	508070000	530840000	493970000	6353700000	6182600000	6608000000	6447700000	6557600000	6395400000	7001700000	7066400000	7041300000	6156700000	6357900000
GL50803_121046-t26_1-p1|GL50803_121046-t26_1		GL50803_121046-t26_1-p1|GL50803_121046-t26_1;GL50803_121045-t26_1-p1|GL50803_121045-t26_1	GL50803_121046-t26_1-p1|GL50803_121046-t26_1;GL50803_121045-t26_1-p1|GL50803_121045-t26_1	gene=GL50803_121046, organism=Giardia_Assemblage_A_isolate_WB, gene_product=Histone H2B, transcript_product=Histone H2B, location=GLCHR05:3399928-3400320(+), protein_length=130, sequence_SO=chromosome, SO=protein_coding, is_pseudo=false;gene=GL50803_121045	2	10	62.3	14.59	130	0	212.16	9//0	9//0	49663000000	6	425			-1;-1	8277200000	367600000	305950000	320580000	278230000	249290000	256760000	290780000	311840000	266030000	893670000	583560000	535350000	655080000	652250000	513100000	591880000	612670000	592530000	1965600000	1782100000	1957300000	1919300000	2063700000	2098800000	1621200000	1875200000	1919300000	1691100000	1717700000
GL50803_12105-t26_1-p1|GL50803_12105-t26_1		GL50803_12105-t26_1-p1|GL50803_12105-t26_1	GL50803_12105-t26_1-p1|GL50803_12105-t26_1	gene=GL50803_12105, organism=Giardia_Assemblage_A_isolate_WB, gene_product=hypothetical protein, transcript_product=hypothetical protein, location=GLCHR04:55119-56984(+), protein_length=621, sequence_SO=chromosome, SO=protein_coding, is_pseudo=false	1	8	21.9	69.8	621	0	26.597	9//0	9//0	950200000	37	53			-1	25681000	1927100	1204200	1766400	697460	845000	333080	287310	937280	977150	1555600	2256600	701440	2644200	1562600	1636700	2750900	1699400	1898500	52032000	39529000	40619000	31224000	43242000	38020000	32030000	35457000	33667000	33169000	30634000
GL50803_12108-t26_1-p1|GL50803_12108-t26_1		GL50803_12108-t26_1-p1|GL50803_12108-t26_1	GL50803_12108-t26_1-p1|GL50803_12108-t26_1	gene=GL50803_12108, organism=Giardia_Assemblage_A_isolate_WB, gene_product=Threonine dehydratase lateral transfer candidate, transcript_product=Threonine dehydratase lateral transfer candidate, location=GLCHR04:52029-54842(-), protein_length=937, sequence_	1	46	64.6	104.03	937	0	323.31	9//0	9//0	39048000000	45	1020			-1	867720000	43282000	42266000	37363000	29849000	30845000	30881000	33483000	33119000	33357000	69740000	66155000	63079000	65534000	63774000	56176000	55982000	56672000	56167000	1657100000	1704600000	1698300000	1539700000	1570100000	1534500000	1570800000	1552900000	1694300000	1542500000	1526800000
GL50803_12109-t26_1-p1|GL50803_12109-t26_1		GL50803_12109-t26_1-p1|GL50803_12109-t26_1	GL50803_12109-t26_1-p1|GL50803_12109-t26_1	gene=GL50803_12109, organism=Giardia_Assemblage_A_isolate_WB, gene_product=hypothetical protein, transcript_product=hypothetical protein, location=GLCHR04:50798-52006(+), protein_length=402, sequence_SO=chromosome, SO=protein_coding, is_pseudo=false	1	5	15.2	45.53	402	0	10.246	2//7	7//0	467910000	24	9			-1	19496000	331650	217560	465930	133380	278940	161120	201240	227010	280030		1880100		3514800	4038800	2614400	1760000	3391400		7125000	6465300	6159900	5578800	8185700	6261900	6324400	6847000	7662400
GL50803_12139-t26_1-p1|GL50803_12139-t26_1		GL50803_12139-t26_1-p1|GL50803_12139-t26_1	GL50803_12139-t26_1-p1|GL50803_12139-t26_1	gene=GL50803_12139, organism=Giardia_Assemblage_A_isolate_WB, gene_product=Protein 21.1, transcript_product=Protein 21.1, location=GLCHR05:4353613-4355658(-), protein_length=681, sequence_SO=chromosome, SO=protein_coding, is_pseudo=false	1	47	79.3	75.883	681	0	323.31	9//0	9//0	71058000000	40	885			-1	1776500000	83167000	66558000	69014000	62169000	54412000	60676000	73733000	81568000	51021000	123910000	166340000	150080000	133350000	124050000	126320000	109610000	118690000	121790000	2956500000	2934200000	2883800000	2811600000	2801300000	3026000000	2785200000	2924900000	2853200000	2743800000	2786000000
GL50803_12150-t26_1-p1|GL50803_12150-t26_1		GL50803_12150-t26_1-p1|GL50803_12150-t26_1	GL50803_12150-t26_1-p1|GL50803_12150-t26_1	gene=GL50803_12150, organism=Giardia_Assemblage_A_isolate_WB, gene_product=Alanine aminotransferase, putative, transcript_product=Alanine aminotransferase, putative, location=GLCHR03:667326-668891(+), protein_length=521, sequence_SO=chromosome, SO=protein_	1	34	69.9	58.323	521	0	323.31	9//0	9//0	48451000000	27	833			-1	1794500000	63090000	65917000	56895000	50730000	45984000	49876000	76511000	72395000	53166000	168440000	158160000	164060000	140930000	129230000	135850000	119490000	119310000	124450000	1885700000	1959600000	1913700000	1797300000	1705200000	1862900000	1891200000	1809500000	1834900000	1852700000	1690300000
GL50803_12162-t26_1-p1|GL50803_12162-t26_1		GL50803_12162-t26_1-p1|GL50803_12162-t26_1	GL50803_12162-t26_1-p1|GL50803_12162-t26_1	gene=GL50803_12162, organism=Giardia_Assemblage_A_isolate_WB, gene_product=Phenylalanyl-tRNA synthetase alpha chain, transcript_product=Phenylalanyl-tRNA synthetase alpha chain, location=AACB02000073:19280-20905(+), protein_length=541, sequence_SO=contig,	1	16	50.1	60.763	541	0	100.34	9//0	9//0	4517000000	25	185			-1	180680000	6745600	8844500	6190200	4455700	5733700	4178200	4648800	7995100	6325700	12141000	19620000	11629000	13796000	14351000	13578000	14246000	14736000	11462000	141650000	153490000	156140000	138730000	141090000	137650000	187560000	208330000	154330000	197810000	210240000
GL50803_12215-t26_1-p1|GL50803_12215-t26_1		GL50803_12215-t26_1-p1|GL50803_12215-t26_1	GL50803_12215-t26_1-p1|GL50803_12215-t26_1	gene=GL50803_12215, organism=Giardia_Assemblage_A_isolate_WB, gene_product=S-adenosylmethionine-dependent methyltransferase, putative, transcript_product=S-adenosylmethionine-dependent methyltransferase, putative, location=GLCHR04:2103002-2103796(-), prote	1	2	13.3	29.985	264	0	3.7043	0//0	4//1	121590000	10	4			-1	12159000											3117100	2899300		2277800			3865100												14855000
GL50803_12216-t26_1-p1|GL50803_12216-t26_1		GL50803_12216-t26_1-p1|GL50803_12216-t26_1	GL50803_12216-t26_1-p1|GL50803_12216-t26_1	gene=GL50803_12216, organism=Giardia_Assemblage_A_isolate_WB, gene_product=Vacuolar ATP synthase subunit B, transcript_product=Vacuolar ATP synthase subunit B, location=GLCHR04:2101516-2103009(+), protein_length=497, sequence_SO=chromosome, SO=protein_codi	1	29	76.1	54.746	497	0	323.31	9//0	9//0	28388000000	24	619			-1	1182800000	46633000	43824000	40130000	38796000	37145000	33223000	48955000	48526000	45714000	102180000	106490000	92348000	96803000	88048000	83650000	82892000	71212000	76275000	1148200000	1166100000	1115900000	1098900000	1100900000	1067000000	1155600000	1144000000	1276600000	1059100000	1105100000
GL50803_12218-t26_1-p1|GL50803_12218-t26_1		GL50803_12218-t26_1-p1|GL50803_12218-t26_1	GL50803_12218-t26_1-p1|GL50803_12218-t26_1	gene=GL50803_12218, organism=Giardia_Assemblage_A_isolate_WB, gene_product=hypothetical protein, transcript_product=hypothetical protein, location=GLCHR04:2093087-2094754(+), protein_length=555, sequence_SO=chromosome, SO=protein_coding, is_pseudo=false	1	6	17.7	62.09	555	0	24.716	9//0	9//0	1178700000	23	61			-1	51247000	2020000	4002600	3708900	1850300	773930	2201100	2251300	1739300	1050600	3822700	3678500	4234800	3246500	3114100	3050400	2788900	4163700	3549400	52362000	50030000	53649000	42221000	36170000	42655000	57752000	38320000	44323000	55694000	47430000
GL50803_12223-t26_1-p1|GL50803_12223-t26_1		GL50803_12223-t26_1-p1|GL50803_12223-t26_1	GL50803_12223-t26_1-p1|GL50803_12223-t26_1	gene=GL50803_12223, organism=Giardia_Assemblage_A_isolate_WB, gene_product=Kinase, NAK, transcript_product=Kinase, NAK, location=GLCHR04:2089746-2091674(+), protein_length=642, sequence_SO=chromosome, SO=protein_coding, is_pseudo=false	1	10	21.2	69.65	642	0	47.783	9//0	9//0	2416900000	25	59			-1	96678000	3862600	4454800	5257000	3262000	2076700	3843800	5587400	4192600	3074700	6533300	5782100	7014100	6318900	6894000	6179500	7421800	7487600	7435100	96690000	96163000	102920000	84723000	93295000	102710000	97006000	103200000	115850000	75875000	105910000
GL50803_12224-t26_1-p1|GL50803_12224-t26_1		GL50803_12224-t26_1-p1|GL50803_12224-t26_1	GL50803_12224-t26_1-p1|GL50803_12224-t26_1	gene=GL50803_12224, organism=Giardia_Assemblage_A_isolate_WB, gene_product=hypothetical protein, transcript_product=hypothetical protein, location=GLCHR04:2088793-2089695(-), protein_length=300, sequence_SO=chromosome, SO=protein_coding, is_pseudo=false	1	5	16.3	35.167	300	0	7.2699	7//2	8//1	1816000000	16	18			-1	113500000	2400800	1719800	2372300	1552900	15255000	1402500	1811700	1889700	2110100	6280100	4856500	4937900	4121200	3501100	3888700	51494000	1800800	2108100	96322000	74297000	52747000	77792000	80607000	62432000	76250000	72551000	69480000	75265000	67516000
GL50803_12225-t26_1-p1|GL50803_12225-t26_1		GL50803_12225-t26_1-p1|GL50803_12225-t26_1	GL50803_12225-t26_1-p1|GL50803_12225-t26_1	gene=GL50803_12225, organism=Giardia_Assemblage_A_isolate_WB, gene_product=hypothetical protein, transcript_product=hypothetical protein, location=GLCHR04:2087489-2088844(-), protein_length=451, sequence_SO=chromosome, SO=protein_coding, is_pseudo=false	1	3	9.5	51.521	451	0	5.573	1//0	5//1	40534000	25	7			-1	1621400																817150		804210
GL50803_12229-t26_1-p1|GL50803_12229-t26_1		GL50803_12229-t26_1-p1|GL50803_12229-t26_1	GL50803_12229-t26_1-p1|GL50803_12229-t26_1	gene=GL50803_12229, organism=Giardia_Assemblage_A_isolate_WB, gene_product=hypothetical protein, transcript_product=hypothetical protein, location=GLCHR04:2085171-2086010(-), protein_length=279, sequence_SO=chromosome, SO=protein_coding, is_pseudo=false	1	2	11.8	30.832	279	0	44.666	8//0	8//1	144030000	16	17			-1	9001600		357860	1089700				376900	475690		956090	875050	1153300	911490	956950	1011300	837270				6719600	6377600				7321400	9211700		8360400	7724700
GL50803_12598-t26_1-p1|GL50803_12598-t26_1		GL50803_12598-t26_1-p1|GL50803_12598-t26_1	GL50803_12598-t26_1-p1|GL50803_12598-t26_1	gene=GL50803_12598, organism=Giardia_Assemblage_A_isolate_WB, gene_product=KRR1, transcript_product=KRR1, location=GLCHR02:803327-804313(-), protein_length=328, sequence_SO=chromosome, SO=protein_coding, is_pseudo=false	1	5	12.8	37.501	328	0	10.159	5//4	7//0	151830000	23	15			-1	6601200	239100	57291	260090	144970	82737	339600	249480	32293	28042	1023800			352980	344840	340620	1238300	1392000	475080	5945700	4464100	2776200	13719000	4503500	9985400	1576900	1644500	1525400	7300800
GL50803_12741-t26_1-p1|GL50803_12741-t26_1		GL50803_12741-t26_1-p1|GL50803_12741-t26_1	GL50803_12741-t26_1-p1|GL50803_12741-t26_1	gene=GL50803_12741, organism=Giardia_Assemblage_A_isolate_WB, gene_product=hypothetical protein, transcript_product=hypothetical protein, location=GLCHR05:2988413-2988820(-), protein_length=135, sequence_SO=chromosome, SO=protein_coding, is_pseudo=false	1	2	24.4	15.342	135	0	30.565	4//0	3//0	40264000	8	7			-1	5033000						859150			1008400	1466000					1699500									8775400			8873000	5504900
GL50803_12807-t26_1-p1|GL50803_12807-t26_1		GL50803_12807-t26_1-p1|GL50803_12807-t26_1	GL50803_12807-t26_1-p1|GL50803_12807-t26_1	gene=GL50803_12807, organism=Giardia_Assemblage_A_isolate_WB, gene_product=ATP binding protein associated with cell differentiation, putative, transcript_product=ATP binding protein associated with cell differentiation, putative, location=GLCHR01:181487-18	1	2	20.7	20.782	184	0	3.5547	2//3	2//1	57511000	12	4			-1	4792600	456710			586950	343920		1478400	461010					1146600					318990	5971700			8625000	6157600		14348000	6584100
GL50803_12867-t26_1-p1|GL50803_12867-t26_1		GL50803_12867-t26_1-p1|GL50803_12867-t26_1	GL50803_12867-t26_1-p1|GL50803_12867-t26_1	gene=GL50803_12867, organism=Giardia_Assemblage_A_isolate_WB, gene_product=hypothetical protein, transcript_product=hypothetical protein, location=GLCHR05:4072337-4073929(-), protein_length=530, sequence_SO=chromosome, SO=protein_coding, is_pseudo=false	1	4	10.9	60.715	530	0	4.1149	6//1	4//2	195800000	23	13			-1	8512800	127000	658500			105450	500890	148540			96899	5143400		358880	375790	896530			100980	6553800	5256900			6857500	5514200	6556300			2244000
GL50803_12885-t26_1-p1|GL50803_12885-t26_1		GL50803_12885-t26_1-p1|GL50803_12885-t26_1	GL50803_12885-t26_1-p1|GL50803_12885-t26_1	gene=GL50803_12885, organism=Giardia_Assemblage_A_isolate_WB, gene_product=hypothetical protein, transcript_product=hypothetical protein, location=GLCHR04:2705622-2706818(-), protein_length=398, sequence_SO=chromosome, SO=protein_coding, is_pseudo=false	1	12	46	42.622	398	0	235.58	9//0	9//0	7154500000	19	144			-1	376550000	18107000	17455000	15364000	12905000	10697000	13956000	16991000	13324000	15199000	31790000	29207000	28785000	28778000	26568000	23650000	23403000	24479000	25899000	251470000	306760000	280500000	286540000	244150000	294780000	299360000	304140000	284580000	282520000	284480000
GL50803_12920-t26_1-p1|GL50803_12920-t26_1		GL50803_12920-t26_1-p1|GL50803_12920-t26_1	GL50803_12920-t26_1-p1|GL50803_12920-t26_1	gene=GL50803_12920, organism=Giardia_Assemblage_A_isolate_WB, gene_product=hypothetical protein, transcript_product=hypothetical protein, location=GLCHR04:771217-771861(-), protein_length=214, sequence_SO=chromosome, SO=protein_coding, is_pseudo=false	1	3	33.2	23.349	214	0	8.7684	6//3	2//2	304190000	3	9			-1	101400000	11551000	9950300	8926300	5588900	6212700	9913700	3563100	7238300	7741700			7630100		6968800	7856200			8256500	19911000	31263000	24210000	17620000	26160000	21939000		23106000	25400000
GL50803_12949-t26_1-p1|GL50803_12949-t26_1		GL50803_12949-t26_1-p1|GL50803_12949-t26_1	GL50803_12949-t26_1-p1|GL50803_12949-t26_1	gene=GL50803_12949, organism=Giardia_Assemblage_A_isolate_WB, gene_product=Proteasome subunit beta type 5 precursor, transcript_product=Proteasome subunit beta type 5 precursor, location=GLCHR05:1312757-1313641(+), protein_length=294, sequence_SO=chromosom	1	3	17.7	32.33	294	0	113.96	9//0	9//0	2602000000	13	76			-1	200150000	7190400	5880300	6661800	6032000	7224000	5251800	6869800	8454600	6493900	17205000	15574000	17603000	14908000	16116000	18288000	14731000	13135000	12535000	96853000	87601000	106520000	93564000	119640000	101980000	95678000	115300000	93854000	87233000	92848000
GL50803_12981-t26_1-p1|GL50803_12981-t26_1		GL50803_12981-t26_1-p1|GL50803_12981-t26_1	GL50803_12981-t26_1-p1|GL50803_12981-t26_1	gene=GL50803_12981, organism=Giardia_Assemblage_A_isolate_WB, gene_product=Ribosomal protein S5, transcript_product=Ribosomal protein S5, location=AACB02000071:6109-6681(+), protein_length=190, sequence_SO=contig, SO=protein_coding, is_pseudo=false	1	22	77.4	21.025	190	0	323.31	9//0	9//0	40188000000	10	640			-1	4018800000	102260000	112810000	100950000	98404000	83285000	78823000	119670000	107860000	122740000	440930000	464210000	414880000	419030000	290970000	265740000	282220000	247680000	266300000	1164800000	1136400000	1148000000	1072100000	1029600000	1073200000	1258000000	1160700000	1245400000	1805300000	1980300000
GL50803_12999-t26_1-p1|GL50803_12999-t26_1		GL50803_12999-t26_1-p1|GL50803_12999-t26_1	GL50803_12999-t26_1-p1|GL50803_12999-t26_1	gene=GL50803_12999, organism=Giardia_Assemblage_A_isolate_WB, gene_product=hypothetical protein, transcript_product=hypothetical protein, location=GLCHR02:619693-620367(+), protein_length=224, sequence_SO=chromosome, SO=protein_coding, is_pseudo=false	1	6	37.9	24.237	224	0	150.27	9//0	9//0	1504300000	13	72			-1	115710000	3991400	4368200	3130900	4403700	2807900	2305300	3194300	1581800	3020000	12157000	7423700	16674000	8515400	11776000	2087000	6007800	12853000	9416600	62658000	46284000	58158000	51539000	63231000	42492000	38841000	41021000	39746000	54575000	46493000
GL50803_13000-t26_1-p1|GL50803_13000-t26_1		GL50803_13000-t26_1-p1|GL50803_13000-t26_1	GL50803_13000-t26_1-p1|GL50803_13000-t26_1	gene=GL50803_13000, organism=Giardia_Assemblage_A_isolate_WB, gene_product=Vacuolar ATP synthase subunit d, transcript_product=Vacuolar ATP synthase subunit d, location=GLCHR02:621030-622085(-), protein_length=351, sequence_SO=chromosome, SO=protein_coding	1	6	24.5	39.505	351	0	21.47	9//0	9//0	1711600000	12	50			-1	142630000	6068600	5533000	6119200	3117400	3857400	4476800	5135600	4743600	3232000	9930800	15360000	9589100	13563000	11429000	10570000	8925900	10064000	10915000	65273000	64803000	80691000	57285000	65568000	67887000	58250000	68838000	58006000	66036000	72309000
GL50803_13075-t26_1-p1|GL50803_13075-t26_1		GL50803_13075-t26_1-p1|GL50803_13075-t26_1	GL50803_13075-t26_1-p1|GL50803_13075-t26_1	gene=GL50803_13075, organism=Giardia_Assemblage_A_isolate_WB, gene_product=hypothetical protein, transcript_product=hypothetical protein, location=GLCHR05:3559348-3560799(-), protein_length=483, sequence_SO=chromosome, SO=protein_coding, is_pseudo=false	1	4	16.8	53.564	483	0	8.4524	9//0	9//0	690230000	26	30			-1	26547000	1449100	793940	1150200	1040900	616090	742220	1097100	611820	602810	2043300	2521300	3013500	1860500	1354100	2167100	1975600	1717400	1790200	27294000	20343000	19930000	20097000	18132000	24121000	29155000	26775000	37016000	23226000	33753000
GL50803_13103-t26_1-p1|GL50803_13103-t26_1		GL50803_13103-t26_1-p1|GL50803_13103-t26_1	GL50803_13103-t26_1-p1|GL50803_13103-t26_1	gene=GL50803_13103, organism=Giardia_Assemblage_A_isolate_WB, gene_product=hypothetical protein, transcript_product=hypothetical protein, location=GLCHR05:1869412-1870278(-), protein_length=288, sequence_SO=chromosome, SO=protein_coding, is_pseudo=false	1	5	25.7	33.043	288	0	3.9442	6//2	3//4	353800000	15	9			-1	23587000	1997700	644360	514800	540650	1036900	890160		2076900	1626300	936130	1106700	4800400		2866400	757100	3792500			21825000	19325000	17354000	19569000	26233000	21371000		25793000	26701000
GL50803_13127-t26_1-p1|GL50803_13127-t26_1		GL50803_13127-t26_1-p1|GL50803_13127-t26_1	GL50803_13127-t26_1-p1|GL50803_13127-t26_1	gene=GL50803_13127, organism=Giardia_Assemblage_A_isolate_WB, gene_product=Proteasome subunit beta type 1, transcript_product=Proteasome subunit beta type 1, location=GLCHR05:2125550-2126314(-), protein_length=254, sequence_SO=chromosome, SO=protein_coding	1	9	41.7	28.394	254	0	124.29	9//0	9//0	3165400000	15	78			-1	211020000	10219000	9336900	8203100	6150000	6563100	7024800	9265700	8086000	8214700	14645000	13508000	16596000	15277000	15458000	14616000	12505000	16988000	18367000	146340000	117080000	127880000	126570000	150510000	131400000	147550000	126760000	136320000	104790000	100530000
GL50803_13133-t26_1-p1|GL50803_13133-t26_1		GL50803_13133-t26_1-p1|GL50803_13133-t26_1	GL50803_13133-t26_1-p1|GL50803_13133-t26_1	gene=GL50803_13133, organism=Giardia_Assemblage_A_isolate_WB, gene_product=hypothetical protein, transcript_product=hypothetical protein, location=GLCHR01:648908-650488(+), protein_length=526, sequence_SO=chromosome, SO=protein_coding, is_pseudo=false	1	11	27.2	59.796	526	0	92.429	9//0	9//0	1029400000	28	64			-1	36764000	2661900	2290600	2247400	1471300	2021000	2498500	1540900	1777800	1854300	2961200	5586900	1883600	1809800	1566400	1849200	1085300	880300	777780	55475000	51062000	55756000	53232000	49863000	69225000	48971000	46836000	55356000	37769000	68586000
GL50803_13194-t26_1-p1|GL50803_13194-t26_1		GL50803_13194-t26_1-p1|GL50803_13194-t26_1;GL50803_40592-t26_1-p1|GL50803_40592-t26_1	GL50803_13194-t26_1-p1|GL50803_13194-t26_1	gene=GL50803_13194, organism=Giardia_Assemblage_A_isolate_WB, gene_product=VSP AS8, transcript_product=VSP AS8, location=GLCHR05:4329468-4331315(+), protein_length=615, sequence_SO=chromosome, SO=protein_coding, is_pseudo=false	2	10	24.2	63.07	615	0	178.53	7//2	9//0	1211400000	28	54			-1;-1	43263000	161950		184200	274270	331670	351760	1964100	2131100	2247100	3369700	4392000	5022300	4041500	3225600	5040600	3653200	3333300	3538400	7168900		8946200	10867000	13262000	14157000	64689000	64328000	77260000	43978000	55876000
GL50803_13215-t26_1-p1|GL50803_13215-t26_1		GL50803_13215-t26_1-p1|GL50803_13215-t26_1;GL50803_11389-t26_1-p1|GL50803_11389-t26_1	GL50803_13215-t26_1-p1|GL50803_13215-t26_1	gene=GL50803_13215, organism=Giardia_Assemblage_A_isolate_WB, gene_product=Kinase, NEK, transcript_product=Kinase, NEK, location=GLCHR03:1184514-1186421(-), protein_length=635, sequence_SO=chromosome, SO=protein_coding, is_pseudo=false	2	8	18.9	70.897	635	0	25.079	9//0	9//0	1373200000	31	50			-1;-1	44296000	1233100	2101600	1456500	1122300	1396100	701850	950580	1379500	795010	4865500	2896400	4240300	3942400	3202200	2440600	3728200	4878500	2965400	43610000	52023000	48688000	48317000	50664000	42279000	48918000	49959000	63006000	53600000	47816000
GL50803_13262-t26_1-p1|GL50803_13262-t26_1		GL50803_13262-t26_1-p1|GL50803_13262-t26_1	GL50803_13262-t26_1-p1|GL50803_13262-t26_1	gene=GL50803_13262, organism=Giardia_Assemblage_A_isolate_WB, gene_product=hypothetical protein, transcript_product=hypothetical protein, location=GLCHR04:2058968-2059972(-), protein_length=334, sequence_SO=chromosome, SO=protein_coding, is_pseudo=false	1	6	26.9	37.342	334	0	6.0628	3//5	3//1	213160000	20	8			-1	10658000	1220100	519370	1036500	830390	349330	322800	777950		453380			2143000	1869100	535420	600460				15622000	17700000	15645000	12507000	14157000	13698000	16300000		15068000
GL50803_13268-t26_1-p1|GL50803_13268-t26_1		GL50803_13268-t26_1-p1|GL50803_13268-t26_1	GL50803_13268-t26_1-p1|GL50803_13268-t26_1	gene=GL50803_13268, organism=Giardia_Assemblage_A_isolate_WB, gene_product=hypothetical protein, transcript_product=hypothetical protein, location=GLCHR02:1248514-1248780(-), protein_length=88, sequence_SO=chromosome, SO=protein_coding, is_pseudo=false	1	4	44.3	10.1	88	0	138.71	9//0	9//0	15208000000	4	125			-1	3802100000	135390000	113200000	98056000	89210000	83068000	103880000	120130000	114130000	104210000	404830000	408750000	376950000	283500000	281450000	285840000	296140000	251970000	251380000	426520000	455360000	407680000	423560000	397540000	503130000	508230000	456580000	446640000	777070000	804480000
GL50803_13269-t26_1-p1|GL50803_13269-t26_1		GL50803_13269-t26_1-p1|GL50803_13269-t26_1	GL50803_13269-t26_1-p1|GL50803_13269-t26_1	gene=GL50803_13269, organism=Giardia_Assemblage_A_isolate_WB, gene_product=hypothetical protein, transcript_product=hypothetical protein, location=GLCHR02:1250745-1251797(+), protein_length=350, sequence_SO=chromosome, SO=protein_coding, is_pseudo=false	1	9	49.7	39.538	350	0	62.709	9//0	9//0	2029200000	15	66			-1	135280000	4755100	3702000	6292300	2736700	3381700	4691600	5922500	5526100	2649400	7390800	15195000	14670000	12066000	8126200	8216500	11057000	7810800	11090000	82251000	55128000	79715000	73622000	82498000	94536000	85796000	87648000	38805000	61655000	88060000
GL50803_13272-t26_1-p1|GL50803_13272-t26_1		GL50803_13272-t26_1-p1|GL50803_13272-t26_1	GL50803_13272-t26_1-p1|GL50803_13272-t26_1	gene=GL50803_13272, organism=Giardia_Assemblage_A_isolate_WB, gene_product=hypothetical protein, transcript_product=hypothetical protein, location=GLCHR05:4077744-4078847(+), protein_length=367, sequence_SO=chromosome, SO=protein_coding, is_pseudo=false	1	13	33.2	40.411	367	0	132.92	9//0	9//0	14902000000	10	299			-1	1490200000	84089000	88438000	87165000	64532000	66130000	61600000	76619000	87596000	74234000	87710000	79950000	72600000	116230000	91871000	98247000	89436000	83871000	79922000	788270000	835740000	841230000	762830000	717730000	777510000	813910000	852230000	866540000	471520000	455340000
GL50803_13273-t26_1-p1|GL50803_13273-t26_1		GL50803_13273-t26_1-p1|GL50803_13273-t26_1	GL50803_13273-t26_1-p1|GL50803_13273-t26_1	gene=GL50803_13273, organism=Giardia_Assemblage_A_isolate_WB, gene_product=Dynein light intermediate chain, transcript_product=Dynein light intermediate chain, location=GLCHR05:4078956-4079663(+), protein_length=235, sequence_SO=chromosome, SO=protein_codi	1	10	49.4	26.895	235	0	118.03	9//0	9//0	4269900000	13	101			-1	328450000	13329000	11623000	13959000	8717400	7455600	8136100	8922900	6608100	9340400	28226000	25704000	32288000	27532000	25502000	23170000	26955000	27392000	23594000	152410000	134770000	166540000	153780000	155460000	154630000	150240000	134090000	155420000	156330000	181400000
GL50803_13288-t26_1-p1|GL50803_13288-t26_1		GL50803_13288-t26_1-p1|GL50803_13288-t26_1	GL50803_13288-t26_1-p1|GL50803_13288-t26_1	gene=GL50803_13288, organism=Giardia_Assemblage_A_isolate_WB, gene_product=hypothetical protein, transcript_product=hypothetical protein, location=GLCHR04:1198571-1200697(+), protein_length=708, sequence_SO=chromosome, SO=protein_coding, is_pseudo=false	1	7	15.5	79.457	708	0	21.324	6//1	9//0	584960000	33	26			-1	17726000	110960	466510	287550	1036600	342210		688310	1173800		4585500			4316400	1385100	1837200	613880	381940	500230		20808000	7684100	26493000	18685000		34434000	30170000		36481000
GL50803_13310-t26_1-p1|GL50803_13310-t26_1		GL50803_13310-t26_1-p1|GL50803_13310-t26_1	GL50803_13310-t26_1-p1|GL50803_13310-t26_1	gene=GL50803_13310, organism=Giardia_Assemblage_A_isolate_WB, gene_product=hypothetical protein, transcript_product=hypothetical protein, location=GLCHR01:1453593-1454570(-), protein_length=325, sequence_SO=chromosome, SO=protein_coding, is_pseudo=false	1	2	11.1	37.302	325	0	16.382	9//0	9//0	381580000	20	22			-1	19079000	491380	471680	1000500	712770	315210	284600	1079600	489560	599150	892700	1816900	2432900	1822400	2325700	1392000	1245200	762310	944640	12906000	12487000	14558000	14570000	10433000	9543600	15518000	13366000	17309000	11005000	10541000
GL50803_13323-t26_1-p1|GL50803_13323-t26_1		GL50803_13323-t26_1-p1|GL50803_13323-t26_1	GL50803_13323-t26_1-p1|GL50803_13323-t26_1	gene=GL50803_13323, organism=Giardia_Assemblage_A_isolate_WB, gene_product=hypothetical protein, transcript_product=hypothetical protein, location=GLCHR05:1901038-1903557(+), protein_length=839, sequence_SO=chromosome, SO=protein_coding, is_pseudo=false	1	7	12.6	92.273	839	0	58.593	9//0	8//1	352770000	42	30			-1	8399200	485630	193600	443640	126730	176930	206110		228000	381220	797340	289300	548590	1465000	820580	393730	997790	407990	437000	21335000	13892000	11395000	13651000	15873000	11561000		16872000	12959000	10545000	11395000
GL50803_13350-t26_1-p1|GL50803_13350-t26_1		GL50803_13350-t26_1-p1|GL50803_13350-t26_1	GL50803_13350-t26_1-p1|GL50803_13350-t26_1	gene=GL50803_13350, organism=Giardia_Assemblage_A_isolate_WB, gene_product=Alcohol dehydrogenase lateral transfer candidate, transcript_product=Alcohol dehydrogenase lateral transfer candidate, location=GLCHR04:2352039-2353367(-), protein_length=442, seque	1	17	45.7	48.984	442	0	323.31	9//0	9//0	16860000000	25	307			-1	674410000	19147000	32529000	19000000	12850000	14191000	12571000	19078000	37811000	19292000	59537000	57420000	77692000	55556000	63880000	44864000	39436000	48209000	41351000	610490000	669660000	618730000	492220000	565590000	528400000	576560000	648930000	627560000	690950000	693440000
GL50803_13360-t26_1-p1|GL50803_13360-t26_1		GL50803_13360-t26_1-p1|GL50803_13360-t26_1	GL50803_13360-t26_1-p1|GL50803_13360-t26_1	gene=GL50803_13360, organism=Giardia_Assemblage_A_isolate_WB, gene_product=Protein 21.1, transcript_product=Protein 21.1, location=GLCHR04:1086742-1088202(+), protein_length=486, sequence_SO=chromosome, SO=protein_coding, is_pseudo=false	1	8	29	52.639	486	0	75.411	9//0	9//0	1381800000	22	49			-1	62810000	2281300	2377000	2734300	848940	1259900	1707900	2173500	2081300	634480	6175200	6766200	7479100	5048600	5979200	5961200	1524400	2677100	5099900	53729000	47691000	47659000	40744000	58972000	46456000	50185000	37275000	46435000	45346000	41733000
GL50803_13372-t26_1-p1|GL50803_13372-t26_1		GL50803_13372-t26_1-p1|GL50803_13372-t26_1	GL50803_13372-t26_1-p1|GL50803_13372-t26_1	gene=GL50803_13372, organism=Giardia_Assemblage_A_isolate_WB, gene_product=Spindle pole protein, putative, transcript_product=Spindle pole protein, putative, location=GLCHR01:67874-69268(-), protein_length=464, sequence_SO=chromosome, SO=protein_coding, is	1	12	26.3	55.266	464	0	92.729	9//0	9//0	2704700000	25	82			-1	108190000	3956300	6548700	4157600	2670600	5885200	2881800	2857200	2563300	3225300	10274000	12740000	8769400	7518700	8748300	6760500	5014200	6610800	7006800	89653000	106100000	110610000	81048000	124020000	88176000	97303000	92500000	95897000	104180000	106910000
GL50803_13412-t26_1-p1|GL50803_13412-t26_1		GL50803_13412-t26_1-p1|GL50803_13412-t26_1	GL50803_13412-t26_1-p1|GL50803_13412-t26_1	gene=GL50803_13412, organism=Giardia_Assemblage_A_isolate_WB, gene_product=Acidic ribosomal protein P0, transcript_product=Acidic ribosomal protein P0, location=GLCHR05:3146063-3146818(+), protein_length=251, sequence_SO=chromosome, SO=protein_coding, is_p	1	5	34.3	28.496	251	0	27.765	7//0	9//0	981140000	12	21			-1	81762000	651720	1078100	894580		1871100	726450	2508200	1263300		2135400	14903000	11689000	13790000	3666600	1119100	8587500	10456000	6421700	28830000	37226000	34997000		56069000	41663000	39434000	31534000		23835000	34850000
GL50803_13413-t26_1-p1|GL50803_13413-t26_1		GL50803_13413-t26_1-p1|GL50803_13413-t26_1	GL50803_13413-t26_1-p1|GL50803_13413-t26_1	gene=GL50803_13413, organism=Giardia_Assemblage_A_isolate_WB, gene_product=hypothetical protein, transcript_product=hypothetical protein, location=GLCHR05:3145455-3146006(-), protein_length=183, sequence_SO=chromosome, SO=protein_coding, is_pseudo=false	1	3	22.4	20.539	183	0	26.984	8//1	9//0	438330000	11	25			-1	39848000	1880200	1597200	463710	1074300	392080	827960	1337800	1479300	1418200	3812200	3695200	2894400	4912400	2810400	2908500	3234600	1297200	3812700	8538700	16216000	14035000	12786000	13965000	9606500	14918000	17174000	15709000	19864000	17805000
GL50803_13437-t26_1-p1|GL50803_13437-t26_1		GL50803_13437-t26_1-p1|GL50803_13437-t26_1	GL50803_13437-t26_1-p1|GL50803_13437-t26_1	gene=GL50803_13437, organism=Giardia_Assemblage_A_isolate_WB, gene_product=Protein 21.1, transcript_product=Protein 21.1, location=GLCHR04:1293062-1294012(-), protein_length=316, sequence_SO=chromosome, SO=protein_coding, is_pseudo=false	1	3	10.1	35.171	316	0.0024707	2.3809	2//1	1//0	19716000	14	4			-1	1408300				1097100	311140																	14746000	9544800
GL50803_134442-t26_1-p1|GL50803_134442-t26_1		GL50803_134442-t26_1-p1|GL50803_134442-t26_1;GL50803_134441-t26_1-p1|GL50803_134441-t26_1	GL50803_134442-t26_1-p1|GL50803_134442-t26_1;GL50803_134441-t26_1-p1|GL50803_134441-t26_1	gene=GL50803_134442, organism=Giardia_Assemblage_A_isolate_WB, gene_product=hypothetical protein, transcript_product=hypothetical protein, location=GLCHR05:1241250-1241645(-), protein_length=131, sequence_SO=chromosome, SO=protein_coding, is_pseudo=false;g	2	2	24.4	14.547	131	0	9.1412	5//4	7//2	1011400000	4	18			-1;-1	252850000	7303500	10167000	9270800	4035800	5053000	4875700	6065500	4367400	7497800	25158000	28636000	28989000	26876000	34333000	20477000	9947600	7449100	12352000	22803000	35059000	33915000	29787000	38394000	36783000	37322000	27540000	29092000	39129000	42998000
GL50803_1345-t26_1-p1|GL50803_1345-t26_1		GL50803_1345-t26_1-p1|GL50803_1345-t26_1	GL50803_1345-t26_1-p1|GL50803_1345-t26_1	gene=GL50803_1345, organism=Giardia_Assemblage_A_isolate_WB, gene_product=Ribosomal protein L10a, transcript_product=Ribosomal protein L10a, location=GLCHR05:3788438-3789103(-), protein_length=221, sequence_SO=chromosome, SO=protein_coding, is_pseudo=false	1	20	69.7	24.997	221	0	323.31	9//0	9//0	57691000000	14	487			-1	4120800000	122520000	119980000	117180000	90790000	93951000	91724000	132400000	133030000	132070000	388310000	363940000	411380000	396790000	375670000	329050000	284050000	261600000	276390000	1708600000	1693300000	1803500000	1717200000	1768700000	1736300000	2173400000	2092300000	2008000000	2286100000	2272600000
GL50803_13452-t26_1-p1|GL50803_13452-t26_1		GL50803_13452-t26_1-p1|GL50803_13452-t26_1	GL50803_13452-t26_1-p1|GL50803_13452-t26_1	gene=GL50803_13452, organism=Giardia_Assemblage_A_isolate_WB, gene_product=Regulator of nonsense transcripts 1-like protein, transcript_product=Regulator of nonsense transcripts 1-like protein, location=GLCHR04:129238-133152(+), protein_length=1304, sequen	1	14	16.4	147.48	1304	0	51.637	8//1	9//0	515680000	68	47			-1	7583600	918860	256750	265930	87745	324490	267370	287260	82465	106580	246830	431910		1002600	1349700	757150	429410	471390	297100	50535000	26228000	28340000		20924000	16532000	28474000	12319000	15679000	20967000
GL50803_13467-t26_1-p1|GL50803_13467-t26_1		GL50803_13467-t26_1-p1|GL50803_13467-t26_1	GL50803_13467-t26_1-p1|GL50803_13467-t26_1	gene=GL50803_13467, organism=Giardia_Assemblage_A_isolate_WB, gene_product=hypothetical protein, transcript_product=hypothetical protein, location=GLCHR01:1255852-1256784(-), protein_length=310, sequence_SO=chromosome, SO=protein_coding, is_pseudo=false	1	14	67.1	35.048	310	0	103.61	9//0	9//0	4817500000	18	147			-1	267640000	14513000	14268000	14913000	9913300	11122000	9869800	12686000	12318000	14625000	16961000	15940000	16843000	19716000	17603000	18172000	14372000	16701000	17099000	216380000	209380000	209070000	206970000	209280000	215170000	212080000	196670000	213690000	208930000	170230000
GL50803_134710-t26_1-p1|GL50803_134710-t26_1		GL50803_134710-t26_1-p1|GL50803_134710-t26_1	GL50803_134710-t26_1-p1|GL50803_134710-t26_1	gene=GL50803_134710, organism=Giardia_Assemblage_A_isolate_WB, gene_product=VSP, transcript_product=VSP, location=GLCHR02:1283735-1285645(+), protein_length=636, sequence_SO=chromosome, SO=protein_coding, is_pseudo=false	1	2	5.8	63.946	636	0	34.104	4//2	3//6	168030000	24	7			-1	7001100		189830		144260	158870	118760	222650			811350	711160	709380	754410	693750	759210	592740	554000	580690		5018300		4693900	4710600	3567700	5895800			8960900	8042700
GL50803_13475-t26_1-p1|GL50803_13475-t26_1		GL50803_13475-t26_1-p1|GL50803_13475-t26_1	GL50803_13475-t26_1-p1|GL50803_13475-t26_1	gene=GL50803_13475, organism=Giardia_Assemblage_A_isolate_WB, gene_product=Axoneme-associated protein GASP-180, transcript_product=Axoneme-associated protein GASP-180, location=GLCHR05:1995462-2001836(-), protein_length=2124, sequence_SO=chromosome, SO=pro	1	42	33.1	236.33	2124	0	323.31	9//0	9//0	29225000000	124	491			-1	235680000	6530700	8893700	6698800	10671000	5717500	8634400	7472600	9342100	5266300	20799000	16632000	16801000	28290000	14045000	19431000	13903000	21218000	15336000	986460000	1027800000	1000100000	1189600000	1060100000	1128400000	1152400000	1170800000	1119400000	1063700000	1088200000
GL50803_13478-t26_1-p1|GL50803_13478-t26_1		GL50803_13478-t26_1-p1|GL50803_13478-t26_1	GL50803_13478-t26_1-p1|GL50803_13478-t26_1	gene=GL50803_13478, organism=Giardia_Assemblage_A_isolate_WB, gene_product=ARL1, transcript_product=ARL1, location=GLCHR05:2395386-2395925(+), protein_length=179, sequence_SO=chromosome, SO=protein_coding, is_pseudo=false	1	2	7.8	19.921	179	0	3.6831	9//0	9//0	510850000	10	45			-1	51085000	2135700	1481600	1841700	1329400	1426000	1277200	1640000	1564500	1389300	4681700	5969600	3304800	4815300	3667300	3863800	3797900	3268900	3630600	23367000	16339000	21632000	17805000	19661000	17842000	18709000	17793000	16719000	24043000	23191000
GL50803_13500-t26_1-p1|GL50803_13500-t26_1		GL50803_13500-t26_1-p1|GL50803_13500-t26_1	GL50803_13500-t26_1-p1|GL50803_13500-t26_1	gene=GL50803_13500, organism=Giardia_Assemblage_A_isolate_WB, gene_product=TCP-1 chaperonin subunit theta, transcript_product=TCP-1 chaperonin subunit theta, location=GLCHR02:523848-525539(-), protein_length=563, sequence_SO=chromosome, SO=protein_coding,	1	22	60.7	60.646	563	0	323.31	9//0	9//0	13885000000	30	480			-1	462840000	14622000	15500000	14193000	12910000	9734800	10978000	19584000	15736000	14693000	46663000	55423000	42800000	37795000	31701000	37474000	27918000	25607000	29505000	499310000	504800000	506170000	499720000	468590000	454690000	554880000	539860000	537150000	489920000	538400000
GL50803_135003-t26_1-p1|GL50803_135003-t26_1		GL50803_135003-t26_1-p1|GL50803_135003-t26_1;GL50803_135002-t26_1-p1|GL50803_135002-t26_1;GL50803_135001-t26_1-p1|GL50803_135001-t26_1	GL50803_135003-t26_1-p1|GL50803_135003-t26_1;GL50803_135002-t26_1-p1|GL50803_135002-t26_1;GL50803_135001-t26_1-p1|GL50803_135001-t26_1	gene=GL50803_135003, organism=Giardia_Assemblage_A_isolate_WB, gene_product=Histone H4, transcript_product=Histone H4, location=AACB02000073:26755-27054(-), protein_length=99, sequence_SO=contig, SO=protein_coding, is_pseudo=false;gene=GL50803_135002, orga	3	14	66.7	11.1	99	0	164.9	9//0	9//0	39195000000	6	439			-1;-1;-1	6532400000	250090000	256740000	234520000	189270000	183820000	193270000	234240000	225340000	216840000	540700000	563920000	626060000	498260000	481710000	473330000	466140000	442440000	455720000	1485000000	1525400000	1563400000	1377800000	1378800000	1491800000	1333900000	1273800000	1367500000	1545400000	1601400000
GL50803_135231-t26_1-p1|GL50803_135231-t26_1		GL50803_135231-t26_1-p1|GL50803_135231-t26_1;GL50803_14212-t26_1-p1|GL50803_14212-t26_1	GL50803_135231-t26_1-p1|GL50803_135231-t26_1;GL50803_14212-t26_1-p1|GL50803_14212-t26_1	gene=GL50803_135231, organism=Giardia_Assemblage_A_isolate_WB, gene_product=Histone H3, transcript_product=Histone H3, location=GLCHR04:220892-221332(+), protein_length=146, sequence_SO=chromosome, SO=protein_coding, is_pseudo=false;gene=GL50803_14212, org	2	11	61	16.32	146	0	157.02	9//0	9//0	29585000000	5	260			-1;-1	5917100000	197750000	184540000	188150000	172210000	219630000	149080000	175980000	167900000	152820000	464540000	503770000	482190000	520360000	507310000	500800000	453090000	447640000	429330000	921770000	895370000	878990000	1096400000	1334300000	968350000	986640000	937080000	805350000	993470000	1001400000
GL50803_13528-t26_1-p1|GL50803_13528-t26_1		GL50803_13528-t26_1-p1|GL50803_13528-t26_1	GL50803_13528-t26_1-p1|GL50803_13528-t26_1	gene=GL50803_13528, organism=Giardia_Assemblage_A_isolate_WB, gene_product=Sec1 vATPase, transcript_product=Sec1 vATPase, location=GLCHR01:629458-631383(-), protein_length=641, sequence_SO=chromosome, SO=protein_coding, is_pseudo=false	1	8	15.8	71.639	641	0	30.317	9//0	9//0	1211700000	28	41			-1	43276000	1394400	1134800	1266200	523700	725050	367650	773800	1510200	1120600	7518600	2685300	4397200	6347100	1657400	3835200	3832600	1235600	2950500	46184000	36007000	41389000	36010000	43793000	38422000	36613000	43893000	44799000	49220000	44359000
GL50803_13550-t26_1-p1|GL50803_13550-t26_1		GL50803_13550-t26_1-p1|GL50803_13550-t26_1	GL50803_13550-t26_1-p1|GL50803_13550-t26_1	gene=GL50803_13550, organism=Giardia_Assemblage_A_isolate_WB, gene_product=Rho GAP, putative, transcript_product=Rho GAP, putative, location=GLCHR04:1457832-1458401(+), protein_length=189, sequence_SO=chromosome, SO=protein_coding, is_pseudo=false	1	3	25.9	21.723	189	0	35.929	9//0	9//0	428850000	15	23			-1	28590000	1357300	797280	742310	168660	232080	697260	1314500	454350	1125900	3869200	2035200	2027400	2404400	2888200	2878400	1788100	2172100	1637200	15918000	11461000	12056000	9363000	13264000	17158000	20575000	21419000	16093000	25832000	10424000
GL50803_13561-t26_1-p1|GL50803_13561-t26_1		GL50803_13561-t26_1-p1|GL50803_13561-t26_1	GL50803_13561-t26_1-p1|GL50803_13561-t26_1	gene=GL50803_13561, organism=Giardia_Assemblage_A_isolate_WB, gene_product=Translation elongation factor, transcript_product=Translation elongation factor, location=GLCHR01:1067350-1068012(-), protein_length=220, sequence_SO=chromosome, SO=protein_coding,	1	16	77.3	24.759	220	0	323.31	9//0	9//0	112900000000	10	1020			-1	11290000000	392580000	417010000	364720000	346120000	307810000	362380000	422330000	433940000	380330000	1014500000	866090000	798020000	947870000	863360000	853560000	846550000	807030000	865850000	3793700000	4214300000	3870700000	4230100000	4108800000	4805100000	4284100000	4151500000	4354300000	4164000000	3857500000
GL50803_13575-t26_1-p1|GL50803_13575-t26_1		GL50803_13575-t26_1-p1|GL50803_13575-t26_1	GL50803_13575-t26_1-p1|GL50803_13575-t26_1	gene=GL50803_13575, organism=Giardia_Assemblage_A_isolate_WB, gene_product=Dynein light chain, transcript_product=Dynein light chain, location=GLCHR04:2529908-2530231(+), protein_length=107, sequence_SO=chromosome, SO=protein_coding, is_pseudo=false	1	3	43	12.05	107	0	137.47	8//0	8//0	293690000	6	21			-1	48948000	1111900	762470		1222500	845490		2715300	2377200		3965900	6847100	2710500	9449900	9175000	6720800			1044100	7417800	5126800		9982700	7107800		18887000	16484000		12418000	10510000
GL50803_13584-t26_1-p1|GL50803_13584-t26_1		GL50803_13584-t26_1-p1|GL50803_13584-t26_1	GL50803_13584-t26_1-p1|GL50803_13584-t26_1	gene=GL50803_13584, organism=Giardia_Assemblage_A_isolate_WB, gene_product=hypothetical protein, transcript_product=hypothetical protein, location=AACB02000066:4065-5225(+), protein_length=386, sequence_SO=contig, SO=protein_coding, is_pseudo=false	1	29	77.2	43.636	386	0	323.31	9//0	9//0	54886000000	26	794			-1	2111000000	73437000	70684000	62866000	65869000	54743000	65071000	75756000	78193000	51082000	163010000	183370000	204090000	166590000	155510000	150220000	177960000	153270000	159300000	1981300000	1940700000	1942200000	2011800000	1774700000	1963000000	1940300000	1871600000	1879900000	2302400000	2359700000
GL50803_135886-t26_1-p1|GL50803_135886-t26_1		GL50803_135886-t26_1-p1|GL50803_135886-t26_1;GL50803_135885-t26_1-p1|GL50803_135885-t26_1	GL50803_135886-t26_1-p1|GL50803_135886-t26_1;GL50803_135885-t26_1-p1|GL50803_135885-t26_1	gene=GL50803_135886, organism=Giardia_Assemblage_A_isolate_WB, gene_product=hypothetical protein, transcript_product=hypothetical protein, location=GLCHR05:2683035-2683670(+), protein_length=211, sequence_SO=chromosome, SO=protein_coding, is_pseudo=false;g	2	6	34.6	24.038	211	0	101.97	9//0	9//0	1801600000	12	63			-1;-1	150140000	5320700	8196700	5501300	3454400	4832700	6205700	7323800	6717700	6053700	11674000	10041000	13644000	9513700	6716200	12320000	8516500	11363000	12741000	68268000	80306000	75199000	67113000	74030000	72230000	67842000	65063000	59053000	77946000	68313000
GL50803_136004-t26_1-p1|GL50803_136004-t26_1		GL50803_136004-t26_1-p1|GL50803_136004-t26_1;GL50803_136003-t26_1-p1|GL50803_136003-t26_1;GL50803_137697-t26_1-p1|GL50803_137697-t26_1;GL50803_41227-t26_1-p1|GL50803_41227-t26_1	GL50803_136004-t26_1-p1|GL50803_136004-t26_1;GL50803_136003-t26_1-p1|GL50803_136003-t26_1	gene=GL50803_136004, organism=Giardia_Assemblage_A_isolate_WB, gene_product=VSP, transcript_product=VSP, location=GLCHR03:1635978-1637633(-), protein_length=551, sequence_SO=chromosome, SO=protein_coding, is_pseudo=false;gene=GL50803_136003, organism=Giard	4	6	15.2	56.243	551	0	126.32	0//0	9//0	555050000	28	28			-1;-1;-1;-1	19823000										2328100	2227200	2282800	2489100	2053300	2123900	2767100	1295200	2256600										32630000	28464000
GL50803_136021-t26_1-p1|GL50803_136021-t26_1		GL50803_136021-t26_1-p1|GL50803_136021-t26_1;GL50803_136020-t26_1-p1|GL50803_136020-t26_1;GL50803_101291-t26_1-p1|GL50803_101291-t26_1	GL50803_136021-t26_1-p1|GL50803_136021-t26_1;GL50803_136020-t26_1-p1|GL50803_136020-t26_1;GL50803_101291-t26_1-p1|GL50803_101291-t26_1	gene=GL50803_136021, organism=Giardia_Assemblage_A_isolate_WB, gene_product=Beta tubulin, transcript_product=Beta tubulin, location=GLCHR05:3630334-3631677(+), protein_length=447, sequence_SO=chromosome, SO=protein_coding, is_pseudo=false;gene=GL50803_1360	3	43	84.1	50.049	447	0	323.31	9//0	9//0	1088900000000	20	7545			-1;-1;-1	54447000000	1721800000	1897100000	1705000000	1596900000	1436800000	1419200000	2023000000	1984200000	1800400000	5293500000	5240300000	5036600000	4781800000	4032400000	3926100000	3355200000	3344000000	3852700000	35678000000	37432000000	38145000000	34876000000	37229000000	37204000000	38721000000	39125000000	40038000000	38195000000	37942000000
GL50803_13603-t26_1-p1|GL50803_13603-t26_1		GL50803_13603-t26_1-p1|GL50803_13603-t26_1	GL50803_13603-t26_1-p1|GL50803_13603-t26_1	gene=GL50803_13603, organism=Giardia_Assemblage_A_isolate_WB, gene_product=hypothetical protein, transcript_product=hypothetical protein, location=GLCHR02:339389-340012(+), protein_length=207, sequence_SO=chromosome, SO=protein_coding, is_pseudo=false	1	12	66.2	23.381	207	0	66.564	9//0	9//0	7646600000	10	174			-1	764660000	29230000	30111000	25544000	26805000	24108000	23457000	34573000	21622000	25560000	77849000	71244000	81391000	51406000	56107000	44156000	49464000	49672000	42365000	292600000	288370000	273630000	295630000	288010000	264360000	296480000	284000000	301900000	319610000	287490000
GL50803_13608-t26_1-p1|GL50803_13608-t26_1		GL50803_13608-t26_1-p1|GL50803_13608-t26_1	GL50803_13608-t26_1-p1|GL50803_13608-t26_1	gene=GL50803_13608, organism=Giardia_Assemblage_A_isolate_WB, gene_product=Acetyl-CoA synthetase, transcript_product=Acetyl-CoA synthetase, location=GLCHR03:1776507-1778687(-), protein_length=726, sequence_SO=chromosome, SO=protein_coding, is_pseudo=false	1	45	71.5	78.1	726	0	323.31	9//0	9//0	110170000000	34	1373			-1	3240200000	148830000	145530000	139640000	108340000	119040000	106950000	135800000	133120000	127550000	262570000	254470000	251090000	257240000	223490000	214490000	205550000	200120000	206400000	5015100000	5044700000	5169000000	4504000000	4711800000	4597700000	4641000000	4524700000	4773200000	4152800000	4031500000
GL50803_13616-t26_1-p1|GL50803_13616-t26_1		GL50803_13616-t26_1-p1|GL50803_13616-t26_1	GL50803_13616-t26_1-p1|GL50803_13616-t26_1	gene=GL50803_13616, organism=Giardia_Assemblage_A_isolate_WB, gene_product=Glycine-rich protein, transcript_product=Glycine-rich protein, location=GLCHR05:3875155-3876609(-), protein_length=484, sequence_SO=chromosome, SO=protein_coding, is_pseudo=false	1	3	8.1	53.683	484	0	5.7739	9//0	2//0	428800000	21	4			-1	20419000	1655100	2319600	2283500	1635900	1501100	1901500	2616600	2529400	2585300			647570	743370						30622000	50508000	51719000	46743000	45432000	51469000	54561000	53561000	55703000
GL50803_13651-t26_1-p1|GL50803_13651-t26_1		GL50803_13651-t26_1-p1|GL50803_13651-t26_1	GL50803_13651-t26_1-p1|GL50803_13651-t26_1	gene=GL50803_13651, organism=Giardia_Assemblage_A_isolate_WB, gene_product=hypothetical protein, transcript_product=hypothetical protein, location=GLCHR01:947822-949909(-), protein_length=695, sequence_SO=chromosome, SO=protein_coding, is_pseudo=false	1	22	40.7	78.443	695	0	127.52	9//0	9//0	5415500000	34	192			-1	159280000	4501500	5824100	5055100	2880500	3695000	2457500	4053600	4048200	4453500	15854000	23298000	12798000	11829000	13824000	12265000	12556000	9963900	9921500	149450000	183420000	187370000	165770000	159430000	150970000	169180000	152870000	182380000	225500000	257070000
GL50803_13661-t26_1-p1|GL50803_13661-t26_1		GL50803_13661-t26_1-p1|GL50803_13661-t26_1	GL50803_13661-t26_1-p1|GL50803_13661-t26_1	gene=GL50803_13661, organism=Giardia_Assemblage_A_isolate_WB, gene_product=Eukaryotic translation initiation factor 3 subunit 2, transcript_product=Eukaryotic translation initiation factor 3 subunit 2, location=GLCHR05:4051443-4052495(-), protein_length=35	1	2	13.4	38.415	350	0	10.56	5//1	4//4	279330000	8	10			-1	34916000	634970	517840					591280			7904800	7553600		3698400	1243400	2561700	3677200	3419000	3114100	14652000	12043000					13291000			18480000	10967000
GL50803_13747-t26_1-p1|GL50803_13747-t26_1		GL50803_13747-t26_1-p1|GL50803_13747-t26_1	GL50803_13747-t26_1-p1|GL50803_13747-t26_1	gene=GL50803_13747, organism=Giardia_Assemblage_A_isolate_WB, gene_product=C4 group specific protein, transcript_product=C4 group specific protein, location=GLCHR04:2371207-2371803(-), protein_length=198, sequence_SO=chromosome, SO=protein_coding, is_pseud	1	14	75.8	21.936	198	0	323.31	9//0	9//0	37365000000	11	505			-1	3396800000	162380000	142600000	135840000	121150000	119880000	122900000	126780000	120300000	122320000	241360000	274370000	244930000	253730000	242880000	245540000	248960000	223970000	246910000	1612400000	1429200000	1453000000	1657600000	1664700000	1719300000	1447800000	1380500000	1481200000	1315500000	1427000000
GL50803_13756-t26_1-p1|GL50803_13756-t26_1		GL50803_13756-t26_1-p1|GL50803_13756-t26_1	GL50803_13756-t26_1-p1|GL50803_13756-t26_1	gene=GL50803_13756, organism=Giardia_Assemblage_A_isolate_WB, gene_product=Proteasome subunit beta type 3, transcript_product=Proteasome subunit beta type 3, location=GLCHR04:2159968-2160591(-), protein_length=207, sequence_SO=chromosome, SO=protein_coding	1	4	30	23.038	207	0	114.62	9//0	9//0	1575900000	8	99			-1	196990000	7002200	8859700	9548900	6266900	7962700	6229800	8400900	8147500	7143100	16614000	17866000	13083000	16955000	16836000	11027000	8249600	12441000	14358000	82745000	66739000	72652000	59086000	71992000	56847000	58393000	66023000	61407000	48573000	43131000
GL50803_137603-t26_1-p1|GL50803_137603-t26_1		GL50803_137603-t26_1-p1|GL50803_137603-t26_1	GL50803_137603-t26_1-p1|GL50803_137603-t26_1	gene=GL50803_137603, organism=Giardia_Assemblage_A_isolate_WB, gene_product=TMP52, transcript_product=TMP52, location=GLCHR05:4140840-4142237(+), protein_length=465, sequence_SO=chromosome, SO=protein_coding, is_pseudo=false	1	10	23.9	52.364	465	0	51.318	9//0	9//0	2688300000	20	119			-1	134420000	5133000	6302200	5198600	3761600	3725900	3090200	4262100	3495900	2838400	8252100	11667000	14140000	12629000	12361000	11492000	9026400	7879800	9160400	98581000	103240000	97641000	93245000	102200000	92835000	93778000	86020000	86657000	85332000	135780000
GL50803_137604-t26_1-p1|GL50803_137604-t26_1		GL50803_137604-t26_1-p1|GL50803_137604-t26_1;GL50803_114470-t26_1-p1|GL50803_114470-t26_1;GL50803_113512-t26_1-p1|GL50803_113512-t26_1;GL50803_87628-t26_1-p1|GL50803_87628-t26_1	GL50803_137604-t26_1-p1|GL50803_137604-t26_1	gene=GL50803_137604, organism=Giardia_Assemblage_A_isolate_WB, gene_product=VSP S8, transcript_product=VSP S8, location=GLCHR05:4131835-4133952(+), protein_length=705, sequence_SO=chromosome, SO=protein_coding, is_pseudo=false	4	4	8.4	71.403	705	0	6.1676	9//0	9//0	285880000	20	12			-1;-1;-1;-1	14294000	692390	464160	451370	414120	306700	372780	931770	783550	379890	1697100	1609700	830120	881630	1046500	1200500	598050	649680	984090	13843000	10316000	10592000	10956000	8939400	10450000	21084000	15635000	9068000	15377000	14885000
GL50803_137606-t26_1-p1|GL50803_137606-t26_1		GL50803_137606-t26_1-p1|GL50803_137606-t26_1;GL50803_112331-t26_1-p1|GL50803_112331-t26_1	GL50803_137606-t26_1-p1|GL50803_137606-t26_1	gene=GL50803_137606, organism=Giardia_Assemblage_A_isolate_WB, gene_product=VSP, transcript_product=VSP, location=GLCHR04:1304172-1306730(+), protein_length=852, sequence_SO=chromosome, SO=protein_coding, is_pseudo=false	2	8	33	89.006	852	0	251	9//0	9//0	3147400000	42	156			-1;-1	74939000	3914500	5232200	4679400	4264500	4933300	3163400	3041600	2473300	1981200	3689300	3280200	5630600	5234900	4257300	4454500	4405000	5171500	5132000	165030000	168130000	171790000	198810000	198280000	174740000	114780000	117080000	119570000	108010000	102380000
GL50803_137609-t26_1-p1|GL50803_137609-t26_1		GL50803_137609-t26_1-p1|GL50803_137609-t26_1	GL50803_137609-t26_1-p1|GL50803_137609-t26_1	gene=GL50803_137609, organism=Giardia_Assemblage_A_isolate_WB, gene_product=RNA polymerase II subunit Rpb5a, transcript_product=RNA polymerase II subunit Rpb5a, location=GLCHR04:1570881-1571570(-), protein_length=229, sequence_SO=chromosome, SO=protein_cod	1	2	10.9	26.354	229	0	6.201	2//0	5//0	41662000	12	9			-1	3471800														2252000				1219900
GL50803_137612-t26_1-p1|GL50803_137612-t26_1		GL50803_137612-t26_1-p1|GL50803_137612-t26_1	GL50803_137612-t26_1-p1|GL50803_137612-t26_1	gene=GL50803_137612, organism=Giardia_Assemblage_A_isolate_WB, gene_product=VSP, transcript_product=VSP, location=GLCHR01:174065-176662(-), protein_length=865, sequence_SO=chromosome, SO=protein_coding, is_pseudo=false	1	23	53.8	89.6	865	0	323.31	9//0	9//0	8383900000	46	318			-1	182260000	3819600	4278800	3615300	3364900	3386200	2865500	1687100	2459500	3191600	17212000	14630000	19286000	16462000	17122000	16597000	17085000	17481000	17715000	176740000	208280000	194630000	225200000	225850000	238500000	149840000	163670000	173080000	310430000	321970000
GL50803_137613-t26_1-p1|GL50803_137613-t26_1		GL50803_137613-t26_1-p1|GL50803_137613-t26_1;GL50803_103142-t26_1-p1|GL50803_103142-t26_1;GL50803_101589-t26_1-p1|GL50803_101589-t26_1	GL50803_137613-t26_1-p1|GL50803_137613-t26_1;GL50803_103142-t26_1-p1|GL50803_103142-t26_1	gene=GL50803_137613, organism=Giardia_Assemblage_A_isolate_WB, gene_product=VSP with INR, transcript_product=VSP with INR, location=AACB02000073:3680-4864(+), protein_length=394, sequence_SO=contig, SO=protein_coding, is_pseudo=false;gene=GL50803_103142, o	3	12	28.4	40.536	394	0	323.31	9//0	9//0	84434000000	15	863			-1;-1;-1	5628900000	208370000	209880000	216100000	189950000	197620000	193530000	252500000	247660000	243940000	541800000	484550000	445460000	359740000	350880000	355550000	393910000	340950000	396500000	2935600000	3008900000	3241400000	3571400000	3486400000	3554300000	3390200000	3461600000	3662800000	3251500000	3171500000
GL50803_137617-t26_1-p1|GL50803_137617-t26_1		GL50803_137617-t26_1-p1|GL50803_137617-t26_1	GL50803_137617-t26_1-p1|GL50803_137617-t26_1	gene=GL50803_137617, organism=Giardia_Assemblage_A_isolate_WB, gene_product=VSP, transcript_product=VSP, location=GLCHR05:3524368-3526572(-), protein_length=734, sequence_SO=chromosome, SO=protein_coding, is_pseudo=false	1	15	47.1	75.502	734	0	227.21	9//0	9//0	3318900000	40	129			-1	82971000	2411100	1981600	1963600	1955700	1039300	1959000	1222400	1872700	1111700	8351300	6882000	7230000	6880400	8504400	7026300	8182500	6628200	7769100	97778000	107590000	99944000	101010000	101990000	112650000	86957000	103720000	101710000	126870000	117880000
GL50803_137618-t26_1-p1|GL50803_137618-t26_1		GL50803_137618-t26_1-p1|GL50803_137618-t26_1	GL50803_137618-t26_1-p1|GL50803_137618-t26_1	gene=GL50803_137618, organism=Giardia_Assemblage_A_isolate_WB, gene_product=VSP, transcript_product=VSP, location=GLCHR04:630732-633293(+), protein_length=853, sequence_SO=chromosome, SO=protein_coding, is_pseudo=false	1	22	61.3	88.66	853	0	323.31	9//0	9//0	19239000000	41	604			-1	469250000	28834000	28419000	28059000	21800000	24399000	24845000	15215000	17372000	16175000	31375000	25707000	29321000	25168000	28880000	28492000	31250000	31086000	32856000	1091200000	1056300000	1130500000	1049900000	1131100000	1146900000	708660000	720760000	776710000	589380000	538650000
GL50803_13766-t26_1-p1|GL50803_13766-t26_1		GL50803_13766-t26_1-p1|GL50803_13766-t26_1	GL50803_13766-t26_1-p1|GL50803_13766-t26_1	gene=GL50803_13766, organism=Giardia_Assemblage_A_isolate_WB, gene_product=Protein 21.1, transcript_product=Protein 21.1, location=GLCHR03:601168-603705(-), protein_length=845, sequence_SO=chromosome, SO=protein_coding, is_pseudo=false	1	28	47.2	92.962	845	0	323.31	9//0	9//0	6530000000	44	343			-1	148410000	7734700	5966000	6797800	6917100	4862600	5396000	6225100	5749900	5794500	11952000	14193000	11334000	11590000	8692800	7566300	9019300	8992200	9625100	265080000	245790000	266290000	291880000	254560000	270710000	285760000	266690000	251670000	242030000	307280000
GL50803_137672-t26_1-p1|GL50803_137672-t26_1		GL50803_137672-t26_1-p1|GL50803_137672-t26_1;GL50803_112584-t26_1-p1|GL50803_112584-t26_1;GL50803_113297-t26_1-p1|GL50803_113297-t26_1;GL50803_114852-t26_1-p1|GL50803_114852-t26_1;GL50803_113801-t26_1-p1|GL50803_113801-t26_1;GL50803_112305-t26_1-p1|GL50803_112305-t26_1	GL50803_137672-t26_1-p1|GL50803_137672-t26_1;GL50803_112584-t26_1-p1|GL50803_112584-t26_1;GL50803_113297-t26_1-p1|GL50803_113297-t26_1;GL50803_114852-t26_1-p1|GL50803_114852-t26_1;GL50803_113801-t26_1-p1|GL50803_113801-t26_1;GL50803_112305-t26_1-p1|GL50803_112305-t26_1	gene=GL50803_137672, organism=Giardia_Assemblage_A_isolate_WB, gene_product=High cysteine membrane protein VSP-like, transcript_product=High cysteine membrane protein VSP-like, location=GLCHR05:3620536-3622959(-), protein_length=807, sequence_SO=chromosome	6	2	3.8	85.615	807	0	21.162	3//1	1//0	30595000	34	4			-1;-1;-1;-1;-1;-1	899860	124950		148440			155740	145620						325110						4248300		5418000			6760700	5162700
GL50803_137684-t26_1-p1|GL50803_137684-t26_1		GL50803_137684-t26_1-p1|GL50803_137684-t26_1	GL50803_137684-t26_1-p1|GL50803_137684-t26_1	gene=GL50803_137684, organism=Giardia_Assemblage_A_isolate_WB, gene_product=hypothetical protein, transcript_product=hypothetical protein, location=GLCHR05:3608004-3612014(-), protein_length=1336, sequence_SO=chromosome, SO=protein_coding, is_pseudo=false	1	17	20.4	147.88	1336	0	94.869	9//0	9//0	1731900000	62	98			-1	27934000	1026600	626240	1526700	1237100	945930	690960	901390	1256200	817850	1168300	843690	2275800	2441000	3352900	2492400	2856100	1996500	1478300	77018000	53629000	86175000	75659000	94226000	70532000	62110000	81209000	68070000	48978000	57216000
GL50803_137685-t26_1-p1|GL50803_137685-t26_1		GL50803_137685-t26_1-p1|GL50803_137685-t26_1	GL50803_137685-t26_1-p1|GL50803_137685-t26_1	gene=GL50803_137685, organism=Giardia_Assemblage_A_isolate_WB, gene_product=hypothetical protein, transcript_product=hypothetical protein, location=GLCHR05:3531674-3533833(+), protein_length=719, sequence_SO=chromosome, SO=protein_coding, is_pseudo=false	1	3	7.5	80.773	719	0	12.45	2//3	6//1	275460000	28	9			-1	9837900	76175	345540	40811	65218			107080					1073700	694420	1929300	1154600	1492800	1831000	1027300	13215000	10468000	9004000	13432000			16799000
GL50803_137695-t26_1-p1|GL50803_137695-t26_1		GL50803_137695-t26_1-p1|GL50803_137695-t26_1	GL50803_137695-t26_1-p1|GL50803_137695-t26_1	gene=GL50803_137695, organism=Giardia_Assemblage_A_isolate_WB, gene_product=Kinase, CMGC DYRK, transcript_product=Kinase, CMGC DYRK, location=GLCHR01:164184-166766(-), protein_length=860, sequence_SO=chromosome, SO=protein_coding, is_pseudo=false	1	20	31.5	97.248	860	0	130.2	9//0	9//0	4932400000	36	207			-1	137010000	5674800	6390700	6547600	3908100	3850700	4420300	4607900	4722000	4195100	11646000	8219900	12511000	11470000	11333000	10046000	8847000	8753900	9866200	190620000	176150000	187640000	164680000	179980000	181450000	192040000	178150000	200710000	195380000	198750000
GL50803_137698-t26_1-p1|GL50803_137698-t26_1		GL50803_137698-t26_1-p1|GL50803_137698-t26_1	GL50803_137698-t26_1-p1|GL50803_137698-t26_1	gene=GL50803_137698, organism=Giardia_Assemblage_A_isolate_WB, gene_product=Sec13, transcript_product=Sec13, location=GLCHR05:4217249-4218133(+), protein_length=294, sequence_SO=chromosome, SO=protein_coding, is_pseudo=false	1	8	44.9	31.464	294	0	97.805	9//0	9//0	2849000000	10	85			-1	284900000	12165000	14143000	10059000	10357000	6705600	10680000	11001000	11094000	11293000	17444000	20608000	23195000	26429000	19072000	20682000	20805000	16531000	22636000	115860000	119590000	104000000	124740000	99617000	107180000	122550000	116400000	122960000	92560000	117080000
GL50803_137703-t26_1-p1|GL50803_137703-t26_1		GL50803_137703-t26_1-p1|GL50803_137703-t26_1;GL50803_113470-t26_1-p1|GL50803_113470-t26_1;GL50803_102617-t26_1-p1|GL50803_102617-t26_1;GL50803_106673-t26_1-p1|GL50803_106673-t26_1;GL50803_114590-t26_1-p1|GL50803_114590-t26_1	GL50803_137703-t26_1-p1|GL50803_137703-t26_1	gene=GL50803_137703, organism=Giardia_Assemblage_A_isolate_WB, gene_product=Protein 21.1, transcript_product=Protein 21.1, location=GLCHR05:2739084-2740625(+), protein_length=513, sequence_SO=chromosome, SO=protein_coding, is_pseudo=false	5	20	58.7	56.586	513	0	143.48	9//0	9//0	5493000000	32	176			-1;-1;-1;-1;-1	171660000	7861600	9536800	6815000	6432200	5392900	5374800	5959100	4684500	7300900	11449000	15659000	14053000	11269000	10378000	13632000	10912000	12963000	11984000	222170000	225240000	233540000	233710000	213710000	205390000	226810000	233290000	254870000	213740000	229860000
GL50803_137712-t26_1-p1|GL50803_137712-t26_1		GL50803_137712-t26_1-p1|GL50803_137712-t26_1	GL50803_137712-t26_1-p1|GL50803_137712-t26_1	gene=GL50803_137712, organism=Giardia_Assemblage_A_isolate_WB, gene_product=hypothetical protein, transcript_product=hypothetical protein, location=GLCHR05:2340789-2360165(-), protein_length=6458, sequence_SO=chromosome, SO=protein_coding, is_pseudo=false	1	19	5.1	707.7	6458	0	25.039	9//0	9//0	1402600000	307	54			-1	4568600	145430	123420	198680	176860	296250	66813	124850	259380	136720	971280	216090	319130	267600	324570	64159	293920	143220	440270	50824000	46797000	39210000	41731000	58383000	27768000	44276000	49503000	39406000	89765000	76016000
GL50803_137716-t26_1-p1|GL50803_137716-t26_1		GL50803_137716-t26_1-p1|GL50803_137716-t26_1	GL50803_137716-t26_1-p1|GL50803_137716-t26_1	gene=GL50803_137716, organism=Giardia_Assemblage_A_isolate_WB, gene_product=Axoneme-associated protein GASP-180, transcript_product=Axoneme-associated protein GASP-180, location=GLCHR05:2250354-2255111(-), protein_length=1585, sequence_SO=chromosome, SO=pr	1	175	86.3	174.78	1585	0	323.31	9//0	9//0	762800000000	98	6874			-1	7783600000	268810000	251260000	243080000	287340000	246420000	215690000	256170000	270660000	263390000	711160000	708190000	658500000	616430000	606760000	522430000	504350000	546400000	606580000	28601000000	27899000000	28609000000	30857000000	30627000000	30035000000	28569000000	28001000000	29918000000	25386000000	25610000000
GL50803_137733-t26_1-p1|GL50803_137733-t26_1		GL50803_137733-t26_1-p1|GL50803_137733-t26_1	GL50803_137733-t26_1-p1|GL50803_137733-t26_1	gene=GL50803_137733, organism=Giardia_Assemblage_A_isolate_WB, gene_product=Kinase, NEK, transcript_product=Kinase, NEK, location=GLCHR02:970241-971134(+), protein_length=297, sequence_SO=chromosome, SO=protein_coding, is_pseudo=false	1	9	51.2	32.803	297	0	134.64	9//0	9//0	4222600000	14	112			-1	301610000	11563000	12712000	13521000	17038000	8452900	8784800	13844000	12540000	13366000	14609000	25946000	20142000	33363000	22572000	25127000	16908000	16078000	15046000	170500000	197110000	192500000	201150000	161930000	171060000	194440000	196490000	227960000	88770000	188870000
GL50803_137740-t26_1-p1|GL50803_137740-t26_1		GL50803_137740-t26_1-p1|GL50803_137740-t26_1	GL50803_137740-t26_1-p1|GL50803_137740-t26_1	gene=GL50803_137740, organism=Giardia_Assemblage_A_isolate_WB, gene_product=VSP, transcript_product=VSP, location=GLCHR03:838391-839746(+), protein_length=451, sequence_SO=chromosome, SO=protein_coding, is_pseudo=false	1	3	57	46.479	451	0	122.79	9//0	9//0	1209200000	15	38			-1	80614000	5109100	4240400	4666100	2916600	3091500	2679100	3831000	3242000	3203500	3801200	4125000	4363500	6413200	5783400	5490600	5603300	6337400	5717400	67792000	57814000	66473000	46507000	52352000	43678000	52038000	40119000	48763000	45889000	50271000
GL50803_137744-t26_1-p1|GL50803_137744-t26_1		GL50803_137744-t26_1-p1|GL50803_137744-t26_1	GL50803_137744-t26_1-p1|GL50803_137744-t26_1	gene=GL50803_137744, organism=Giardia_Assemblage_A_isolate_WB, gene_product=VSP, transcript_product=VSP, location=GLCHR03:994384-995127(+), protein_length=247, sequence_SO=chromosome, SO=protein_coding, is_pseudo=false	1	2	64.8	25.868	247	0	60.876	6//1	9//0	431040000	11	22			-1	39185000	1998400	2494700	2295700	1624300	1184000	1606300		738670		4293200	3455200	3088700	2889100	2664600	2945000	1924300	3342200	2640900	22450000	28247000	27687000	22336000	16761000	23040000		8625700		16298000	18393000
GL50803_137746-t26_1-p1|GL50803_137746-t26_1		GL50803_137746-t26_1-p1|GL50803_137746-t26_1	GL50803_137746-t26_1-p1|GL50803_137746-t26_1	gene=GL50803_137746, organism=Giardia_Assemblage_A_isolate_WB, gene_product=hypothetical protein, transcript_product=hypothetical protein, location=GLCHR03:1103679-1105346(-), protein_length=555, sequence_SO=chromosome, SO=protein_coding, is_pseudo=false	1	4	13.2	61.923	555	0	10.674	6//2	3//1	134230000	34	12			-1	3947900		273350	131190	568830	279570	434530	281830	116260					400650	448710		647100	365860			8419500	8492100	11501000	10854000	10894000	8095500	7668300
GL50803_137750-t26_1-p1|GL50803_137750-t26_1		GL50803_137750-t26_1-p1|GL50803_137750-t26_1	GL50803_137750-t26_1-p1|GL50803_137750-t26_1	gene=GL50803_137750, organism=Giardia_Assemblage_A_isolate_WB, gene_product=hypothetical protein, transcript_product=hypothetical protein, location=GLCHR03:1412890-1415820(+), protein_length=976, sequence_SO=chromosome, SO=protein_coding, is_pseudo=false	1	4	4.8	108.78	976	0	13.253	2//0	3//2	168530000	58	4			-1	2905700											150960	844730		1029400	880600
GL50803_137752-t26_1-p1|GL50803_137752-t26_1		GL50803_137752-t26_1-p1|GL50803_137752-t26_1	GL50803_137752-t26_1-p1|GL50803_137752-t26_1	gene=GL50803_137752, organism=Giardia_Assemblage_A_isolate_WB, gene_product=VSP, transcript_product=VSP, location=GLCHR03:1535762-1538869(+), protein_length=1035, sequence_SO=chromosome, SO=protein_coding, is_pseudo=false	1	2	14.4	105.2	1035	0	214.01	9//0	9//0	2598600000	28	50			-1	92807000	3260100	2998500	3061300	2859000	3029100	2856700	1269100	1224700	1183900	8349700	9572900	8668900	8246400	7060000	7146500	7456900	7393600	7169600	83920000	79375000	85120000	91031000	99269000	96880000	50160000	50303000	54794000	111250000	127590000
GL50803_137753-t26_1-p1|GL50803_137753-t26_1		GL50803_137753-t26_1-p1|GL50803_137753-t26_1	GL50803_137753-t26_1-p1|GL50803_137753-t26_1	gene=GL50803_137753, organism=Giardia_Assemblage_A_isolate_WB, gene_product=hypothetical protein, transcript_product=hypothetical protein, location=GLCHR03:290899-295260(-), protein_length=1453, sequence_SO=chromosome, SO=protein_coding, is_pseudo=false	1	47	47.7	163.21	1453	0	244.12	9//0	9//0	11530000000	73	340			-1	157950000	7521900	4783100	6111300	4157900	4656100	4229400	5117500	6188500	5063000	10204000	15670000	17352000	11482000	11573000	10563000	12806000	9832700	10639000	479820000	419930000	517440000	393640000	417880000	438350000	471350000	484900000	455620000	426150000	409740000
GL50803_137754-t26_1-p1|GL50803_137754-t26_1		GL50803_137754-t26_1-p1|GL50803_137754-t26_1	GL50803_137754-t26_1-p1|GL50803_137754-t26_1	gene=GL50803_137754, organism=Giardia_Assemblage_A_isolate_WB, gene_product=hypothetical protein, transcript_product=hypothetical protein, location=GLCHR03:308580-311432(-), protein_length=950, sequence_SO=chromosome, SO=protein_coding, is_pseudo=false	1	9	17.4	107.85	950	0	23.597	6//2	9//0	877450000	45	34			-1	19499000	277040	117750	135060	95456		87856	158680	210200	132360	2234800	1316300	1887300	2865900	2251800	3531700	757210	2594700	844810	20160000	13184000	16107000	11704000		11268000	16166000	24273000	14356000	32095000	27527000
GL50803_13800-t26_1-p1|GL50803_13800-t26_1		GL50803_13800-t26_1-p1|GL50803_13800-t26_1	GL50803_13800-t26_1-p1|GL50803_13800-t26_1	gene=GL50803_13800, organism=Giardia_Assemblage_A_isolate_WB, gene_product=hypothetical protein, transcript_product=hypothetical protein, location=GLCHR03:1679948-1681756(-), protein_length=602, sequence_SO=chromosome, SO=protein_coding, is_pseudo=false	1	2	2.8	65.695	602	0.0059172	1.2531	1//0	1//0	2553600	24	2			-1	106400						106400																		3260300
GL50803_13809-t26_1-p1|GL50803_13809-t26_1		GL50803_13809-t26_1-p1|GL50803_13809-t26_1	GL50803_13809-t26_1-p1|GL50803_13809-t26_1	gene=GL50803_13809, organism=Giardia_Assemblage_A_isolate_WB, gene_product=hypothetical protein, transcript_product=hypothetical protein, location=AACB02000013_frag:39755-40756(-), protein_length=333, sequence_SO=contig, SO=protein_coding, is_pseudo=false	1	2	9.6	37.283	333	0	10.607	1//0	5//0	176870000	20	6			-1	8843400										176760			3381900		2607200		2677600											23539000
GL50803_13825-t26_1-p1|GL50803_13825-t26_1		GL50803_13825-t26_1-p1|GL50803_13825-t26_1	GL50803_13825-t26_1-p1|GL50803_13825-t26_1	gene=GL50803_13825, organism=Giardia_Assemblage_A_isolate_WB, gene_product=Kinesin-1, transcript_product=Kinesin-1, location=GLCHR03:1892805-1895744(-), protein_length=979, sequence_SO=chromosome, SO=protein_coding, is_pseudo=false	1	14	26.7	107.94	979	0	91.943	9//0	9//0	1928200000	48	91			-1	40171000	1508900	855450	825420	454450	520150	654280	977650	1034000	1061900	5152300	3923100	2871900	5822600	3697500	3197300	3043900	1278800	3291600	48349000	53484000	54326000	54162000	42856000	53163000	82269000	62090000	62275000	76225000	99561000
GL50803_1383-t26_1-p1|GL50803_1383-t26_1		GL50803_1383-t26_1-p1|GL50803_1383-t26_1	GL50803_1383-t26_1-p1|GL50803_1383-t26_1	gene=GL50803_1383, organism=Giardia_Assemblage_A_isolate_WB, gene_product=hypothetical protein, transcript_product=hypothetical protein, location=GLCHR04:2517677-2518084(+), protein_length=135, sequence_SO=chromosome, SO=protein_coding, is_pseudo=false	1	4	36.3	15.303	135	0	28.88	9//0	9//0	525470000	5	34			-1	105090000	2191900	6187100	4243200	2776800	2764200	6260100	1949300	8633400	9325900	9253400		5973400	6167900	7339300	3249600	6461500	11319000	10998000		23000000	18358000	16502000	16989000	29461000	15040000	18778000	22601000	18518000
GL50803_13864-t26_1-p1|GL50803_13864-t26_1		GL50803_13864-t26_1-p1|GL50803_13864-t26_1	GL50803_13864-t26_1-p1|GL50803_13864-t26_1	gene=GL50803_13864, organism=Giardia_Assemblage_A_isolate_WB, gene_product=Heat shock protein HSP 90-alpha, transcript_product=Heat shock protein HSP 90-alpha, location=GLCHR05:1731251-1732225(+), protein_length=324, sequence_SO=chromosome, SO=protein_codi	1	31	78.7	36.99	324	0	323.31	9//0	9//0	124410000000	11	1573			-1	11310000000	398950000	416780000	384150000	351280000	329430000	317660000	399120000	374070000	377820000	1055000000	930670000	951410000	929090000	948050000	842020000	789430000	769640000	745690000	4996000000	4918400000	4812400000	4557700000	4679600000	4586300000	4727400000	4695700000	4799900000	4622400000	4361600000
GL50803_13875-t26_1-p1|GL50803_13875-t26_1		GL50803_13875-t26_1-p1|GL50803_13875-t26_1	GL50803_13875-t26_1-p1|GL50803_13875-t26_1	gene=GL50803_13875, organism=Giardia_Assemblage_A_isolate_WB, gene_product=Phosphatase, transcript_product=Phosphatase, location=GLCHR04:2050899-2053976(+), protein_length=1025, sequence_SO=chromosome, SO=protein_coding, is_pseudo=false	1	10	19.4	114.29	1025	0	57.506	7//1	8//1	587670000	44	32			-1	13356000	199720	689750	345580	519190		570190	181650	356180	382530	325100	1499400	2030100	1467000	1660200	1639800	825020	326450	338180	14524000	17402000	21737000	22218000		23594000	21152000	27298000	30599000	17794000	32376000
GL50803_13890-t26_1-p1|GL50803_13890-t26_1		GL50803_13890-t26_1-p1|GL50803_13890-t26_1	GL50803_13890-t26_1-p1|GL50803_13890-t26_1	gene=GL50803_13890, organism=Giardia_Assemblage_A_isolate_WB, gene_product=Phosphatidyl synthase, transcript_product=Phosphatidyl synthase, location=GLCHR04:825842-826864(-), protein_length=340, sequence_SO=chromosome, SO=protein_coding, is_pseudo=false	1	2	8.5	37.62	340	0	5.3718	9//0	9//0	338820000	16	25			-1	21176000	699140	523920	463530	516760	449420	456230	563110	800360	540280	2846300	1881200	1734100	1418200	1767700	1534500	1705300	1363100	1913100	11186000	8449000	7962000	10121000	9061400	9319800	9394400	13311000	9508400	21376000	14263000
GL50803_13897-t26_1-p1|GL50803_13897-t26_1		GL50803_13897-t26_1-p1|GL50803_13897-t26_1	GL50803_13897-t26_1-p1|GL50803_13897-t26_1	gene=GL50803_13897, organism=Giardia_Assemblage_A_isolate_WB, gene_product=MCT-1 protein-like protein, transcript_product=MCT-1 protein-like protein, location=GLCHR05:3812710-3813423(+), protein_length=237, sequence_SO=chromosome, SO=protein_coding, is_pse	1	3	22.4	26.397	237	0	12.979	6//1	7//2	446250000	14	14			-1	31875000	1283600	383590	1362800	426300		999860		566760	1402000	5799600	5324300	979600	4042900	904830	2030600	2180200	3355100	832750	12687000	9699100	10326000	13091000		20513000		14779000	20026000	48476000	21953000
GL50803_13904-t26_1-p1|GL50803_13904-t26_1		GL50803_13904-t26_1-p1|GL50803_13904-t26_1	GL50803_13904-t26_1-p1|GL50803_13904-t26_1	gene=GL50803_13904, organism=Giardia_Assemblage_A_isolate_WB, gene_product=hypothetical protein, transcript_product=hypothetical protein, location=GLCHR05:2493053-2493574(+), protein_length=173, sequence_SO=chromosome, SO=protein_coding, is_pseudo=false	1	5	36.4	19.081	173	0	18.622	9//0	9//0	2439200000	9	65			-1	271020000	11023000	11860000	7437500	9265300	8880200	9076500	8272400	14649000	11288000	14976000	18413000	21646000	23398000	22571000	19990000	21487000	20284000	16506000	82331000	101110000	83452000	96501000	87706000	104010000	98223000	119620000	86783000	101550000	86038000
GL50803_13914-t26_1-p1|GL50803_13914-t26_1		GL50803_13914-t26_1-p1|GL50803_13914-t26_1	GL50803_13914-t26_1-p1|GL50803_13914-t26_1	gene=GL50803_13914, organism=Giardia_Assemblage_A_isolate_WB, gene_product=hypothetical protein, transcript_product=hypothetical protein, location=GLCHR04:169021-171219(+), protein_length=732, sequence_SO=chromosome, SO=protein_coding, is_pseudo=false	1	8	24	79.632	732	0	38.209	9//0	9//0	664490000	29	28			-1	22914000	1621500	1682200	1609300	1671100	1084800	1830400	1557200	1581700	1933700	549560	616430	1281800	2325000	1093000	945990	568350	522420	439130	27970000	26314000	21718000	27641000	30871000	28513000	43012000	39998000	46881000	23455000	26560000
GL50803_13921-t26_1-p1|GL50803_13921-t26_1		GL50803_13921-t26_1-p1|GL50803_13921-t26_1	GL50803_13921-t26_1-p1|GL50803_13921-t26_1	gene=GL50803_13921, organism=Giardia_Assemblage_A_isolate_WB, gene_product=Kinase, NEK, transcript_product=Kinase, NEK, location=GLCHR04:2455968-2457128(+), protein_length=386, sequence_SO=chromosome, SO=protein_coding, is_pseudo=false	1	5	20.7	43.108	386	0	19.836	8//1	9//0	687140000	21	31			-1	32721000	685070	1451000	856270	604600	182180	616150	235520	651670	689990	4585500	2585700	3900700	4318000	3461000	3181200	1015400	2213100	1488000	17323000	30800000	20324000	20095000	15480000	16130000	16558000	18397000	26481000	31370000	26570000
GL50803_13922-t26_1-p1|GL50803_13922-t26_1		GL50803_13922-t26_1-p1|GL50803_13922-t26_1	GL50803_13922-t26_1-p1|GL50803_13922-t26_1	gene=GL50803_13922, organism=Giardia_Assemblage_A_isolate_WB, gene_product=hypothetical protein, transcript_product=hypothetical protein, location=GLCHR04:2457227-2460490(-), protein_length=1087, sequence_SO=chromosome, SO=protein_coding, is_pseudo=false	1	19	28.4	113.87	1087	0	211.69	9//0	9//0	3846200000	47	182			-1	81833000	3323100	2931000	2718300	2888300	2715100	3229800	2453200	2482100	1965700	6607100	5814200	4046100	6414200	6590500	7565100	8949900	5391700	5747700	135560000	139490000	150950000	140720000	148090000	154540000	139270000	139020000	127330000	203020000	164920000
GL50803_13930-t26_1-p1|GL50803_13930-t26_1		GL50803_13930-t26_1-p1|GL50803_13930-t26_1	GL50803_13930-t26_1-p1|GL50803_13930-t26_1	gene=GL50803_13930, organism=Giardia_Assemblage_A_isolate_WB, gene_product=ARF3, transcript_product=ARF3, location=GLCHR01:477750-478313(+), protein_length=187, sequence_SO=chromosome, SO=protein_coding, is_pseudo=false	1	2	17.6	20.396	187	0	37.757	9//0	9//0	1391400000	12	31			-1	115950000	3986900	3716000	3604500	2384700	2455300	2254900	3248500	3051200	3605400	9584500	9779500	11948000	10664000	10104000	11329000	8274700	7889100	8072500	48654000	43053000	43762000	33063000	40172000	35753000	44042000	41942000	50883000	58803000	60872000
GL50803_13943-t26_1-p1|GL50803_13943-t26_1		GL50803_13943-t26_1-p1|GL50803_13943-t26_1	GL50803_13943-t26_1-p1|GL50803_13943-t26_1	gene=GL50803_13943, organism=Giardia_Assemblage_A_isolate_WB, gene_product=Eukaryotic translation initiation factor 2 alpha subunit, transcript_product=Eukaryotic translation initiation factor 2 alpha subunit, location=GLCHR05:3280870-3281874(+), protein_l	1	14	51.8	38.103	334	0	94.293	9//0	9//0	2984100000	19	85			-1	157060000	6405600	6697300	6935800	5556700	5324400	5514600	6219600	5253300	3904200	11818000	10983000	12177000	11945000	13430000	12184000	10520000	10551000	11638000	127160000	98268000	118150000	101730000	125640000	103780000	100910000	90111000	125220000	134230000	90157000
GL50803_13945-t26_1-p1|GL50803_13945-t26_1		GL50803_13945-t26_1-p1|GL50803_13945-t26_1	GL50803_13945-t26_1-p1|GL50803_13945-t26_1	gene=GL50803_13945, organism=Giardia_Assemblage_A_isolate_WB, gene_product=hypothetical protein, transcript_product=hypothetical protein, location=GLCHR05:3278331-3279362(+), protein_length=343, sequence_SO=chromosome, SO=protein_coding, is_pseudo=false	1	3	13.4	37.591	343	0.0030488	2.0686	7//1	0//0	114400000	15	6			-1	7626400	586470		1356600	828170	970260	461870	1116400	1313000	993650										17643000		14754000	12237000	24333000	15507000	13507000	15784000	13595000
GL50803_13962-t26_1-p1|GL50803_13962-t26_1		GL50803_13962-t26_1-p1|GL50803_13962-t26_1	GL50803_13962-t26_1-p1|GL50803_13962-t26_1	gene=GL50803_13962, organism=Giardia_Assemblage_A_isolate_WB, gene_product=Hydroxymethylglutaryl-CoA synthase, transcript_product=Hydroxymethylglutaryl-CoA synthase, location=GLCHR03:405497-406966(-), protein_length=489, sequence_SO=chromosome, SO=protein_	1	2	8	53.77	489	0	18.614	8//1	9//0	179290000	21	24			-1	8537600	434250		179200	237690	223660	574990	704370	306650	186530	373790	367410	426290	1612800	803460	860850	471040	443900	330690	11256000		4986500	7541400	7305400	8563000	8839400	8262000	5318100	4547700	4512600
GL50803_13981-t26_1-p1|GL50803_13981-t26_1		GL50803_13981-t26_1-p1|GL50803_13981-t26_1	GL50803_13981-t26_1-p1|GL50803_13981-t26_1	gene=GL50803_13981, organism=Giardia_Assemblage_A_isolate_WB, gene_product=Kinase, NEK, transcript_product=Kinase, NEK, location=GLCHR03:637726-641055(-), protein_length=1109, sequence_SO=chromosome, SO=protein_coding, is_pseudo=false	1	14	18.5	123.1	1109	0	74.809	9//0	9//0	1589000000	63	71			-1	25223000	976900	868010	752760	498990	523090	334390	1205200	322030	653690	3267000	2098400	1902600	2916400	2533700	2230000	1589400	1600000	950130	53630000	47257000	45946000	52240000	42466000	40420000	65954000	39673000	60548000	66950000	57106000
GL50803_13988-t26_1-p1|GL50803_13988-t26_1		GL50803_13988-t26_1-p1|GL50803_13988-t26_1	GL50803_13988-t26_1-p1|GL50803_13988-t26_1	gene=GL50803_13988, organism=Giardia_Assemblage_A_isolate_WB, gene_product=hypothetical protein, transcript_product=hypothetical protein, location=GLCHR04:621513-624545(+), protein_length=1010, sequence_SO=chromosome, SO=protein_coding, is_pseudo=false	1	3	4.3	114.93	1010	0	5.4089	0//0	5//3	205390000	56	4			-1	3667700										544620	566180	393860	379200	429370	414180		595550	344700										14526000	12597000
GL50803_13996-t26_1-p1|GL50803_13996-t26_1		GL50803_13996-t26_1-p1|GL50803_13996-t26_1	GL50803_13996-t26_1-p1|GL50803_13996-t26_1	gene=GL50803_13996, organism=Giardia_Assemblage_A_isolate_WB, gene_product=Alpha-15 giardin, transcript_product=Alpha-15 giardin, location=GLCHR05:1208190-1209101(-), protein_length=303, sequence_SO=chromosome, SO=protein_coding, is_pseudo=false	1	3	13.2	33.893	303	0.003003	1.6909	2//0	2//0	14240000	18	2			-1	791120							153270					637860
GL50803_13998-t26_1-p1|GL50803_13998-t26_1		GL50803_13998-t26_1-p1|GL50803_13998-t26_1	GL50803_13998-t26_1-p1|GL50803_13998-t26_1	gene=GL50803_13998, organism=Giardia_Assemblage_A_isolate_WB, gene_product=Threonyl-tRNA synthetase, transcript_product=Threonyl-tRNA synthetase, location=GLCHR05:1205079-1207166(+), protein_length=695, sequence_SO=chromosome, SO=protein_coding, is_pseudo=	1	29	47.3	79.031	695	0	261.74	9//0	9//0	8290800000	42	307			-1	197400000	9143700	11033000	8781300	6934900	6524800	5220100	8382800	7480000	7733100	14718000	15707000	10228000	15005000	15552000	11608000	14916000	12781000	15652000	344590000	344830000	341300000	333650000	330080000	326260000	374370000	332050000	347070000	301280000	346050000
GL50803_14004-t26_1-p1|GL50803_14004-t26_1		GL50803_14004-t26_1-p1|GL50803_14004-t26_1	GL50803_14004-t26_1-p1|GL50803_14004-t26_1	gene=GL50803_14004, organism=Giardia_Assemblage_A_isolate_WB, gene_product=Long-flagella protein, kinase, CMGC RCK, transcript_product=Long-flagella protein, kinase, CMGC RCK, location=GLCHR01:1088912-1090549(+), protein_length=545, sequence_SO=chromosome,	1	2	4.4	60.361	545	0	31.761	8//1	8//1	499240000	31	17			-1	16104000	603710	351250	284520	276580	422650	362760	277880	288240	447320	820680	1106400	1497800	1584200	1736300	1391900	1352200	1774200	1525800	14146000	15336000	13232000	14666000	23072000	20064000	12552000	12979000	21209000	19054000	24178000
GL50803_14017-t26_1-p1|GL50803_14017-t26_1		GL50803_14017-t26_1-p1|GL50803_14017-t26_1	GL50803_14017-t26_1-p1|GL50803_14017-t26_1	gene=GL50803_14017, organism=Giardia_Assemblage_A_isolate_WB, gene_product=High cysteine membrane protein Group 2, transcript_product=High cysteine membrane protein Group 2, location=GLCHR04:2318166-2320685(-), protein_length=839, sequence_SO=chromosome, S	1	8	14.2	89.726	839	0	85.091	8//1	9//0	1081100000	30	33			-1	36038000	1156100	761610	1050000	1390100	829720	1102500	182430	370620	302740	1063500	1569200	1646300	5084100	5386400	2810900	3727800	3427000	4176800	33575000	28600000	38055000	56034000	43633000	57505000	8965700	11135000	10644000	8238600	12657000
GL50803_14019-t26_1-p1|GL50803_14019-t26_1		GL50803_14019-t26_1-p1|GL50803_14019-t26_1	GL50803_14019-t26_1-p1|GL50803_14019-t26_1	gene=GL50803_14019, organism=Giardia_Assemblage_A_isolate_WB, gene_product=Cathepsin B precursor, transcript_product=Cathepsin B precursor, location=GLCHR04:2314740-2315642(-), protein_length=300, sequence_SO=chromosome, SO=protein_coding, is_pseudo=false	1	10	51.7	33.056	300	0	221.01	9//0	9//0	23447000000	12	288			-1	1953900000	67759000	68303000	58832000	51403000	59293000	51101000	41004000	42892000	42257000	148740000	163870000	176630000	183390000	172550000	149610000	157830000	155050000	163440000	823750000	800750000	807450000	760750000	892410000	802700000	548230000	557200000	623330000	784100000	917860000
GL50803_14045-t26_1-p1|GL50803_14045-t26_1		GL50803_14045-t26_1-p1|GL50803_14045-t26_1	GL50803_14045-t26_1-p1|GL50803_14045-t26_1	gene=GL50803_14045, organism=Giardia_Assemblage_A_isolate_WB, gene_product=hypothetical protein, transcript_product=hypothetical protein, location=GLCHR04:1395908-1396873(-), protein_length=321, sequence_SO=chromosome, SO=protein_coding, is_pseudo=false	1	6	38.9	35.872	321	0	67.713	9//0	9//0	776780000	16	37			-1	48548000	1979800	1958600	1982300	1705000	1675100	1667600	3889900	1513600	2202400	5520500	1990900	4886200	2010000	2887300	2197000	5988700	3910000	583440	29585000	23014000	37247000	26615000	28064000	24270000	49992000	27538000	24881000	33075000	31760000
GL50803_14048-t26_1-p1|GL50803_14048-t26_1		GL50803_14048-t26_1-p1|GL50803_14048-t26_1	GL50803_14048-t26_1-p1|GL50803_14048-t26_1	gene=GL50803_14048, organism=Giardia_Assemblage_A_isolate_WB, gene_product=EB1, transcript_product=EB1, location=GLCHR04:1402950-1403666(-), protein_length=238, sequence_SO=chromosome, SO=protein_coding, is_pseudo=false	1	7	33.2	27.211	238	0	39.02	9//0	9//0	1361200000	13	28			-1	104710000	4384900	4808800	4655400	3081900	3601600	2526200	3656500	3658300	3927900	7973500	10135000	8523600	9417700	7327100	7797100	5143300	6767100	7324600	56105000	54507000	60353000	62641000	56980000	52804000	50349000	48499000	59473000	59075000	50953000
GL50803_14049-t26_1-p1|GL50803_14049-t26_1		GL50803_14049-t26_1-p1|GL50803_14049-t26_1	GL50803_14049-t26_1-p1|GL50803_14049-t26_1	gene=GL50803_14049, organism=Giardia_Assemblage_A_isolate_WB, gene_product=Ribosomal protein L32, transcript_product=Ribosomal protein L32, location=GLCHR04:1407911-1408321(+), protein_length=136, sequence_SO=chromosome, SO=protein_coding, is_pseudo=false	1	11	51.5	15.948	136	0	113.48	9//0	9//0	29493000000	9	281			-1	3277000000	98384000	96347000	93947000	72568000	71199000	77275000	87610000	90134000	86358000	337750000	339720000	306620000	259310000	268600000	247590000	259710000	224480000	259440000	875970000	890320000	921130000	805560000	833590000	908130000	829900000	849030000	882970000	1362500000	1255700000
GL50803_14069-t26_1-p1|GL50803_14069-t26_1		GL50803_14069-t26_1-p1|GL50803_14069-t26_1	GL50803_14069-t26_1-p1|GL50803_14069-t26_1	gene=GL50803_14069, organism=Giardia_Assemblage_A_isolate_WB, gene_product=hypothetical protein, transcript_product=hypothetical protein, location=GLCHR01:643504-644703(+), protein_length=399, sequence_SO=chromosome, SO=protein_coding, is_pseudo=false	1	2	6	44.52	399	0	88.572	8//0	8//1	208130000	21	21			-1	9911100	413760	390120	401510	347570	368690	367410	481040		405690	906430	964400	990010	1074900	661020	596440	445310	590710	506010	9000400	8553200	9376200	9254800	10106000	10204000	10911000		9706600	9254900	9940600
GL50803_14071-t26_1-p1|GL50803_14071-t26_1		GL50803_14071-t26_1-p1|GL50803_14071-t26_1	GL50803_14071-t26_1-p1|GL50803_14071-t26_1	gene=GL50803_14071, organism=Giardia_Assemblage_A_isolate_WB, gene_product=hypothetical protein, transcript_product=hypothetical protein, location=GLCHR01:636756-639527(+), protein_length=923, sequence_SO=chromosome, SO=protein_coding, is_pseudo=false	1	8	20.9	101.46	923	0	80.804	8//1	9//0	1335700000	37	32			-1	36099000	658870	462020	591010	500860	532260	415410	826340	151260	1506800	1857000	1991200	9060100	2994500	3373600	2427500	3451300	1192300	4107000	50615000	31646000	25023000	27473000	27141000	32089000	51804000	23936000	49460000	37836000	23252000
GL50803_14086-t26_1-p1|GL50803_14086-t26_1		GL50803_14086-t26_1-p1|GL50803_14086-t26_1	GL50803_14086-t26_1-p1|GL50803_14086-t26_1	gene=GL50803_14086, organism=Giardia_Assemblage_A_isolate_WB, gene_product=hypothetical protein, transcript_product=hypothetical protein, location=GLCHR02:1355326-1356108(+), protein_length=260, sequence_SO=chromosome, SO=protein_coding, is_pseudo=false	1	2	14.6	28.907	260	0	76.32	7//0	5//0	232650000	13	14			-1	17896000	1018000	2477100	667750	814300	902890			1000400	2269300	1288000	1120000			3393100		1715800		1229300	16283000	19155000	11467000	15944000	18199000			16634000	17616000	9670500	8488800
GL50803_14091-t26_1-p1|GL50803_14091-t26_1		GL50803_14091-t26_1-p1|GL50803_14091-t26_1	GL50803_14091-t26_1-p1|GL50803_14091-t26_1	gene=GL50803_14091, organism=Giardia_Assemblage_A_isolate_WB, gene_product=Ribosomal protein L14, transcript_product=Ribosomal protein L14, location=GLCHR04:726486-726881(-), protein_length=131, sequence_SO=chromosome, SO=protein_coding, is_pseudo=false	1	9	66.4	14.76	131	0	171.05	9//0	9//0	21131000000	5	356			-1	4226200000	152780000	141630000	146570000	112080000	125490000	111440000	151980000	153480000	141230000	349030000	361640000	357250000	296540000	337330000	332140000	325410000	315180000	314970000	709860000	696430000	738670000	702550000	777350000	764340000	791430000	764070000	797770000	850590000	809780000
GL50803_14098-t26_1-p1|GL50803_14098-t26_1		GL50803_14098-t26_1-p1|GL50803_14098-t26_1	GL50803_14098-t26_1-p1|GL50803_14098-t26_1	gene=GL50803_14098, organism=Giardia_Assemblage_A_isolate_WB, gene_product=ATP-dependent RNA helicase, transcript_product=ATP-dependent RNA helicase, location=GLCHR05:3587380-3589695(-), protein_length=771, sequence_SO=chromosome, SO=protein_coding, is_pse	1	2	2.7	86.176	771	0	3.6577	5//2	2//0	58198000	41	4			-1	1419500			203150	204850	242370	173910	344970	250210													10230000	10969000	12106000	8646100	13138000	11171000
GL50803_14104-t26_1-p1|GL50803_14104-t26_1		GL50803_14104-t26_1-p1|GL50803_14104-t26_1	GL50803_14104-t26_1-p1|GL50803_14104-t26_1	gene=GL50803_14104, organism=Giardia_Assemblage_A_isolate_WB, gene_product=hypothetical protein, transcript_product=hypothetical protein, location=GLCHR03:1370664-1372967(-), protein_length=767, sequence_SO=chromosome, SO=protein_coding, is_pseudo=false	1	8	12.1	85.451	767	0	52.943	9//0	9//0	883140000	38	52			-1	23240000	1077300	1526500	1269900	1100600	806270	662400	446700	1367900	845400	757450	2654100	1631500	2089500	922760	1913700	1831800	1180500	1156000	31839000	32083000	27036000	23391000	29871000	25248000	29248000	46357000	40232000	32662000	40431000
GL50803_14117-t26_1-p1|GL50803_14117-t26_1		GL50803_14117-t26_1-p1|GL50803_14117-t26_1	GL50803_14117-t26_1-p1|GL50803_14117-t26_1	gene=GL50803_14117, organism=Giardia_Assemblage_A_isolate_WB, gene_product=hypothetical protein, transcript_product=hypothetical protein, location=GLCHR03:493804-495972(+), protein_length=722, sequence_SO=chromosome, SO=protein_coding, is_pseudo=false	1	5	11.8	80.355	722	0	14.235	2//5	9//0	415320000	36	17			-1	11537000	72866	345710		212330	300370	136420	371340	236010		416230	1678700	608990	877470	1717000	1979900	585650	1422800	574860	10946000	17882000		18018000	25036000	12694000	18420000	17130000			15915000
GL50803_14133-t26_1-p1|GL50803_14133-t26_1		GL50803_14133-t26_1-p1|GL50803_14133-t26_1	GL50803_14133-t26_1-p1|GL50803_14133-t26_1	gene=GL50803_14133, organism=Giardia_Assemblage_A_isolate_WB, gene_product=Protein 21.1, transcript_product=Protein 21.1, location=GLCHR03:468594-469385(+), protein_length=263, sequence_SO=chromosome, SO=protein_coding, is_pseudo=false	1	7	41.4	28.193	263	0	26.302	7//1	8//1	768730000	12	24			-1	64061000	3443400	4162300	2967000	3311500	1069400	1137500		1630200	2424700	9932400	9275400	753170	954770	5577800	5386800	3885600	4547300	3601500	32468000	39214000	31391000	39541000	30735000	33123000		34889000	34754000	29292000	26203000
GL50803_14135-t26_1-p1|GL50803_14135-t26_1		GL50803_14135-t26_1-p1|GL50803_14135-t26_1	GL50803_14135-t26_1-p1|GL50803_14135-t26_1	gene=GL50803_14135, organism=Giardia_Assemblage_A_isolate_WB, gene_product=Nucleoside diphosphate kinase, transcript_product=Nucleoside diphosphate kinase, location=GLCHR03:462824-463987(-), protein_length=387, sequence_SO=chromosome, SO=protein_coding, is	1	16	64.1	43.12	387	0	106.42	9//0	9//0	4573600000	18	156			-1	254090000	8709500	9091000	9034100	8241700	9979900	6492600	10244000	9145600	6215900	17498000	20668000	24550000	22990000	23597000	20523000	11330000	21850000	13928000	164530000	163310000	172770000	172320000	176730000	158020000	196840000	187270000	168650000	173050000	169990000
GL50803_14171-t26_1-p1|GL50803_14171-t26_1		GL50803_14171-t26_1-p1|GL50803_14171-t26_1	GL50803_14171-t26_1-p1|GL50803_14171-t26_1	gene=GL50803_14171, organism=Giardia_Assemblage_A_isolate_WB, gene_product=Ribosomal protein L37, transcript_product=Ribosomal protein L37, location=GLCHR02:895612-895881(-), protein_length=89, sequence_SO=chromosome, SO=protein_coding, is_pseudo=false	1	8	62.9	10.301	89	0	88.163	9//0	9//0	23367000000	5	163			-1	4673300000	117950000	120300000	122090000	105560000	103890000	110670000	114930000	106280000	117860000	514930000	445140000	407600000	349680000	387280000	378300000	370920000	409390000	390520000	589520000	601440000	658530000	656720000	636620000	711090000	615910000	586730000	631680000	1150700000	1004600000
GL50803_14174-t26_1-p1|GL50803_14174-t26_1		GL50803_14174-t26_1-p1|GL50803_14174-t26_1	GL50803_14174-t26_1-p1|GL50803_14174-t26_1	gene=GL50803_14174, organism=Giardia_Assemblage_A_isolate_WB, gene_product=Glutamate-rich WD-repeat protein, transcript_product=Glutamate-rich WD-repeat protein, location=GLCHR02:891829-893424(-), protein_length=531, sequence_SO=chromosome, SO=protein_codi	1	2	7.2	58.084	531	0	3.8265	4//2	3//3	211130000	18	8			-1	11729000	751220		749610			543460	935960	785000	652800	1865000			1272700		1616700	1278300	1278600		10875000		15478000			12778000	18770000	12158000	13810000	15508000
GL50803_14198-t26_1-p1|GL50803_14198-t26_1		GL50803_14198-t26_1-p1|GL50803_14198-t26_1	GL50803_14198-t26_1-p1|GL50803_14198-t26_1	gene=GL50803_14198, organism=Giardia_Assemblage_A_isolate_WB, gene_product=hypothetical protein, transcript_product=hypothetical protein, location=GLCHR05:1518194-1519330(+), protein_length=378, sequence_SO=chromosome, SO=protein_coding, is_pseudo=false	1	3	10.8	42.513	378	0.0030581	2.1277	5//0	1//2	122810000	19	5			-1	6463800	712180	899580	244000			1375500						1293900					1254200	684420	10843000	14628000	12777000			16972000
GL50803_14200-t26_1-p1|GL50803_14200-t26_1		GL50803_14200-t26_1-p1|GL50803_14200-t26_1	GL50803_14200-t26_1-p1|GL50803_14200-t26_1	gene=GL50803_14200, organism=Giardia_Assemblage_A_isolate_WB, gene_product=Molybdenum cofactor sulfurase, transcript_product=Molybdenum cofactor sulfurase, location=GLCHR05:1522519-1524378(-), protein_length=619, sequence_SO=chromosome, SO=protein_coding,	1	8	19.4	68.614	619	0	77.067	9//0	9//0	1656400000	39	62			-1	42472000	1384100	1578300	1525700	1069600	1008900	1351000	1118900	490780	757020	1641800	2856900	3817300	4674900	3211900	5732400	3582400	3549500	3120000	52457000	49468000	37767000	45736000	49210000	54706000	57089000	81211000	45489000	55783000	66559000
GL50803_14213-t26_1-p1|GL50803_14213-t26_1		GL50803_14213-t26_1-p1|GL50803_14213-t26_1	GL50803_14213-t26_1-p1|GL50803_14213-t26_1	gene=GL50803_14213, organism=Giardia_Assemblage_A_isolate_WB, gene_product=hypothetical protein, transcript_product=hypothetical protein, location=GLCHR04:581595-582497(-), protein_length=300, sequence_SO=chromosome, SO=protein_coding, is_pseudo=false	1	16	74.7	32.98	300	0	89.304	9//0	9//0	6997100000	19	171			-1	368270000	17186000	16830000	18435000	11234000	12781000	12117000	17069000	14717000	12661000	31207000	24394000	31593000	27433000	25600000	23182000	23859000	24951000	23022000	265600000	283710000	301040000	279490000	279810000	295800000	304310000	294280000	314690000	281500000	269490000
GL50803_14216-t26_1-p1|GL50803_14216-t26_1		GL50803_14216-t26_1-p1|GL50803_14216-t26_1	GL50803_14216-t26_1-p1|GL50803_14216-t26_1	gene=GL50803_14216, organism=Giardia_Assemblage_A_isolate_WB, gene_product=Kinase, NEK, transcript_product=Kinase, NEK, location=GLCHR03:1588685-1591009(-), protein_length=774, sequence_SO=chromosome, SO=protein_coding, is_pseudo=false	1	2	2.7	85.43	774	0.0024585	2.2611	0//0	9//0	526080000	34	7			-1	15473000										2475700	2128500	1881700	1432600	1798100	1508000	1878400	1675600	694370										33296000	30887000
GL50803_14223-t26_1-p1|GL50803_14223-t26_1		GL50803_14223-t26_1-p1|GL50803_14223-t26_1	GL50803_14223-t26_1-p1|GL50803_14223-t26_1	gene=GL50803_14223, organism=Giardia_Assemblage_A_isolate_WB, gene_product=Kinase, NEK, transcript_product=Kinase, NEK, location=GLCHR05:2231121-2232029(+), protein_length=302, sequence_SO=chromosome, SO=protein_coding, is_pseudo=false	1	2	13.2	34.338	302	0	10.05	6//1	9//0	173570000	13	16			-1	13351000	1008400	896280	640270	661060	575930	467440			1013700		2049100	857210		1153800	869630	1375600		1783000	13109000	11744000	8935600	10520000	9435000	7758400			14495000
GL50803_14225-t26_1-p1|GL50803_14225-t26_1		GL50803_14225-t26_1-p1|GL50803_14225-t26_1	GL50803_14225-t26_1-p1|GL50803_14225-t26_1	gene=GL50803_14225, organism=Giardia_Assemblage_A_isolate_WB, gene_product=CXC-rich protein, transcript_product=CXC-rich protein, location=GLCHR04:636445-641862(+), protein_length=1805, sequence_SO=chromosome, SO=protein_coding, is_pseudo=false	1	15	13.1	188.75	1805	0	224.86	9//0	9//0	2118700000	69	103			-1	30706000	1564500	1331100	1778600	1193800	1215800	1012500	563700	817610	565220	1925800	1947000	2153400	3315900	2400100	3010200	1882300	2323900	1705000	80387000	78057000	95617000	86400000	87592000	93052000	78070000	80384000	73710000	83499000	70768000
GL50803_14235-t26_1-p1|GL50803_14235-t26_1		GL50803_14235-t26_1-p1|GL50803_14235-t26_1	GL50803_14235-t26_1-p1|GL50803_14235-t26_1	gene=GL50803_14235, organism=Giardia_Assemblage_A_isolate_WB, gene_product=hypothetical protein, transcript_product=hypothetical protein, location=GLCHR05:3799184-3800194(+), protein_length=336, sequence_SO=chromosome, SO=protein_coding, is_pseudo=false	1	2	6.5	37.695	336	0.0076606	1.1599	0//0	5//2	67432000	17	4			-1	3966600													1014200	1007100	1017500			927750
GL50803_14252-t26_1-p1|GL50803_14252-t26_1		GL50803_14252-t26_1-p1|GL50803_14252-t26_1	GL50803_14252-t26_1-p1|GL50803_14252-t26_1	gene=GL50803_14252, organism=Giardia_Assemblage_A_isolate_WB, gene_product=hypothetical protein, transcript_product=hypothetical protein, location=GLCHR04:2146579-2147751(+), protein_length=390, sequence_SO=chromosome, SO=protein_coding, is_pseudo=false	1	2	11.5	42.768	390	0	17.071	6//0	6//0	235190000	23	14			-1	10225000	854280	550740	341510	449710				474360	1083000	1623200	2333700	1012200		755620		396180		351010	12286000	12045000	10125000	11174000				13616000	18472000	21040000	30538000
GL50803_14254-t26_1-p1|GL50803_14254-t26_1		GL50803_14254-t26_1-p1|GL50803_14254-t26_1	GL50803_14254-t26_1-p1|GL50803_14254-t26_1	gene=GL50803_14254, organism=Giardia_Assemblage_A_isolate_WB, gene_product=Protein 21.1, transcript_product=Protein 21.1, location=GLCHR04:2135406-2137820(-), protein_length=804, sequence_SO=chromosome, SO=protein_coding, is_pseudo=false	1	27	43.2	87.537	804	0	255.56	9//0	9//0	9927100000	43	371			-1	230860000	7786400	7876900	12619000	10181000	7855300	8229300	7094300	7278700	7497500	17711000	23118000	18421000	14782000	15122000	18695000	15142000	15831000	15623000	355850000	365750000	373730000	402550000	375460000	362870000	389050000	434120000	395750000	414720000	415370000
GL50803_14277-t26_1-p1|GL50803_14277-t26_1		GL50803_14277-t26_1-p1|GL50803_14277-t26_1	GL50803_14277-t26_1-p1|GL50803_14277-t26_1	gene=GL50803_14277, organism=Giardia_Assemblage_A_isolate_WB, gene_product=N-acetyltransferase-like protein, transcript_product=N-acetyltransferase-like protein, location=GLCHR05:911338-914415(-), protein_length=1025, sequence_SO=chromosome, SO=protein_cod	1	3	5	115.18	1025	0	5.2051	2//5	6//1	241780000	44	11			-1	5495100	555940	711760	533600		881920	705500	50522	217390		151480		527000	87134	396720	618080			58008	16438000	12246000	10692000		16659000	20554000	18500000	14815000		22594000
GL50803_14278-t26_1-p1|GL50803_14278-t26_1		GL50803_14278-t26_1-p1|GL50803_14278-t26_1	GL50803_14278-t26_1-p1|GL50803_14278-t26_1	gene=GL50803_14278, organism=Giardia_Assemblage_A_isolate_WB, gene_product=hypothetical protein, transcript_product=hypothetical protein, location=GLCHR05:914483-916483(-), protein_length=666, sequence_SO=chromosome, SO=protein_coding, is_pseudo=false	1	3	10.1	74.081	666	0.0041642	1.3524	2//0	0//0	34845000	31	4			-1	1124000		733920	390100																	20521000	15393000
GL50803_14285-t26_1-p1|GL50803_14285-t26_1		GL50803_14285-t26_1-p1|GL50803_14285-t26_1	GL50803_14285-t26_1-p1|GL50803_14285-t26_1	gene=GL50803_14285, organism=Giardia_Assemblage_A_isolate_WB, gene_product=Malic enzyme, transcript_product=Malic enzyme, location=GLCHR05:3782324-3783997(-), protein_length=557, sequence_SO=chromosome, SO=protein_coding, is_pseudo=false	1	43	73.6	61.5	557	0	323.31	9//0	9//0	89477000000	26	1275			-1	3441400000	123800000	125570000	116870000	118520000	90519000	92004000	147760000	152240000	121480000	345690000	280840000	294560000	248590000	244930000	233290000	213000000	263750000	228020000	3555900000	3671900000	3657400000	3526000000	3330400000	3304800000	3723800000	3756700000	3641300000	3317200000	3345500000
GL50803_14299-t26_1-p1|GL50803_14299-t26_1		GL50803_14299-t26_1-p1|GL50803_14299-t26_1	GL50803_14299-t26_1-p1|GL50803_14299-t26_1	gene=GL50803_14299, organism=Giardia_Assemblage_A_isolate_WB, gene_product=hypothetical protein, transcript_product=hypothetical protein, location=GLCHR04:1818916-1819341(-), protein_length=141, sequence_SO=chromosome, SO=protein_coding, is_pseudo=false	1	5	32.6	15.554	141	0	76.006	9//0	9//0	2272400000	8	97			-1	284050000	7022200	7074600	7943200	5889800	4751800	4377900	7741800	10076000	7172200	29947000	31611000	27386000	22760000	18718000	20183000	21431000	26427000	23542000	58683000	63276000	71019000	75865000	63045000	48384000	56309000	73095000	82708000	122930000	117070000
GL50803_14311-t26_1-p1|GL50803_14311-t26_1		GL50803_14311-t26_1-p1|GL50803_14311-t26_1	GL50803_14311-t26_1-p1|GL50803_14311-t26_1	gene=GL50803_14311, organism=Giardia_Assemblage_A_isolate_WB, gene_product=Serine/threonine protein phosphatase PP-X isozyme 2, transcript_product=Serine/threonine protein phosphatase PP-X isozyme 2, location=GLCHR02:908563-909582(-), protein_length=339, s	1	10	51	38.302	339	0	272.76	9//0	9//0	4984200000	21	179			-1	237340000	11731000	11498000	11290000	7932500	7911400	6730400	7432000	8535400	8423000	21007000	13389000	18916000	18375000	16707000	17781000	17097000	17086000	15501000	221800000	245160000	224050000	207680000	209310000	188800000	177360000	176380000	191680000	207880000	176460000
GL50803_14321-t26_1-p1|GL50803_14321-t26_1		GL50803_14321-t26_1-p1|GL50803_14321-t26_1	GL50803_14321-t26_1-p1|GL50803_14321-t26_1	gene=GL50803_14321, organism=Giardia_Assemblage_A_isolate_WB, gene_product=Ribosomal protein L30, transcript_product=Ribosomal protein L30, location=GLCHR05:2161528-2161857(+), protein_length=109, sequence_SO=chromosome, SO=protein_coding, is_pseudo=false	1	5	57.8	11.684	109	0	87.881	9//0	9//0	11343000000	7	147			-1	1620500000	53995000	52287000	50944000	41348000	43187000	43029000	56623000	53191000	52059000	150640000	140060000	124720000	139320000	127780000	137090000	120490000	113350000	120340000	364540000	369130000	381160000	351900000	379020000	380980000	405360000	384690000	392640000	467590000	456390000
GL50803_14329-t26_1-p1|GL50803_14329-t26_1		GL50803_14329-t26_1-p1|GL50803_14329-t26_1	GL50803_14329-t26_1-p1|GL50803_14329-t26_1	gene=GL50803_14329, organism=Giardia_Assemblage_A_isolate_WB, gene_product=Ribosomal protein S7, transcript_product=Ribosomal protein S7, location=GLCHR05:3929483-3930055(-), protein_length=190, sequence_SO=chromosome, SO=protein_coding, is_pseudo=false	1	18	71.6	21.752	190	0	124.68	9//0	9//0	54749000000	15	423			-1	3649900000	108750000	115080000	114010000	92754000	85759000	89260000	93632000	125830000	108880000	388150000	414840000	328380000	325720000	251670000	298940000	243920000	231470000	232870000	1805900000	1838000000	1820100000	1606100000	1771200000	1775600000	1701200000	1723300000	1842700000	2226900000	2280800000
GL50803_14341-t26_1-p1|GL50803_14341-t26_1		GL50803_14341-t26_1-p1|GL50803_14341-t26_1	GL50803_14341-t26_1-p1|GL50803_14341-t26_1	gene=GL50803_14341, organism=Giardia_Assemblage_A_isolate_WB, gene_product=hypothetical protein, transcript_product=hypothetical protein, location=GLCHR01:319235-319978(+), protein_length=247, sequence_SO=chromosome, SO=protein_coding, is_pseudo=false	1	5	30.8	28.334	247	0	14.377	5//3	5//2	317470000	14	7			-1	22677000		700940	735590	1571500		236300	325410	794810	934750	1611900		793640	3524300	3629100		3476800	2259300	2082400						13355000	14162000			12149000
GL50803_14345-t26_1-p1|GL50803_14345-t26_1		GL50803_14345-t26_1-p1|GL50803_14345-t26_1	GL50803_14345-t26_1-p1|GL50803_14345-t26_1	gene=GL50803_14345, organism=Giardia_Assemblage_A_isolate_WB, gene_product=Coiled-coil protein, transcript_product=Coiled-coil protein, location=AACB02000071:25064-29410(+), protein_length=1448, sequence_SO=contig, SO=protein_coding, is_pseudo=false	1	20	18.4	160.22	1448	0	50.937	7//2	8//1	1193500000	87	43			-1	13718000	285720	611840	487990	562660	783240	498350	394590	473360	393330	999800	690160	2713.9	1371900	1927500	1381400	953830	1205000	694910	31797000	40172000	34316000	51575000	241600000	36436000	14642000	12353000	13933000	10469000	18792000
GL50803_14346-t26_1-p1|GL50803_14346-t26_1		GL50803_14346-t26_1-p1|GL50803_14346-t26_1	GL50803_14346-t26_1-p1|GL50803_14346-t26_1	gene=GL50803_14346, organism=Giardia_Assemblage_A_isolate_WB, gene_product=hypothetical protein, transcript_product=hypothetical protein, location=AACB02000071:21395-24958(-), protein_length=1187, sequence_SO=contig, SO=protein_coding, is_pseudo=false	1	8	11.8	131.06	1187	0	29.022	8//1	9//0	612020000	53	31			-1	11548000	657240	781080	167450	952990	221190	381110	374800	152710	845550	427200	1168000	875830	946370	1353200	927510	591240	354920	369230	22177000	26609000	18222000	23732000	27777000	23613000	21672000	21099000	31860000	28620000	30727000
GL50803_14364-t26_1-p1|GL50803_14364-t26_1		GL50803_14364-t26_1-p1|GL50803_14364-t26_1	GL50803_14364-t26_1-p1|GL50803_14364-t26_1	gene=GL50803_14364, organism=Giardia_Assemblage_A_isolate_WB, gene_product=Kinase, CAMK CAMKL, transcript_product=Kinase, CAMK CAMKL, location=GLCHR05:1581122-1583011(+), protein_length=629, sequence_SO=chromosome, SO=protein_coding, is_pseudo=false	1	10	25.4	69.903	629	0	21.65	9//0	9//0	613430000	32	51			-1	19170000	1299600	1275400	1161400	854830	437290	950530	955020	900650		350500	1877800	431160	1756600	1579900	1831600	1319500	1656400	531430	29090000	32651000	29180000	23583000	34689000	31207000	25007000	38560000		14739000	31959000
GL50803_14373-t26_1-p1|GL50803_14373-t26_1		GL50803_14373-t26_1-p1|GL50803_14373-t26_1	GL50803_14373-t26_1-p1|GL50803_14373-t26_1	gene=GL50803_14373, organism=Giardia_Assemblage_A_isolate_WB, gene_product=Dynamin, transcript_product=Dynamin, location=GLCHR03:741223-743421(+), protein_length=732, sequence_SO=chromosome, SO=protein_coding, is_pseudo=false	1	70	85.8	79.512	732	0	323.31	9//0	9//0	270570000000	46	2748			-1	5882100000	183310000	192650000	173380000	171160000	141290000	138780000	185900000	196490000	168850000	604150000	574510000	562440000	493650000	506530000	395130000	403450000	373950000	416440000	9139700000	9398700000	9285800000	8476000000	8701000000	8861700000	8779500000	9021600000	9011300000	11133000000	11579000000
GL50803_14375-t26_1-p1|GL50803_14375-t26_1		GL50803_14375-t26_1-p1|GL50803_14375-t26_1	GL50803_14375-t26_1-p1|GL50803_14375-t26_1	gene=GL50803_14375, organism=Giardia_Assemblage_A_isolate_WB, gene_product=Asparaginyl-tRNA synthetase, transcript_product=Asparaginyl-tRNA synthetase, location=GLCHR03:736922-738568(+), protein_length=548, sequence_SO=chromosome, SO=protein_coding, is_pse	1	24	56.2	62.437	548	0	293.61	9//0	9//0	15126000000	24	326			-1	630230000	22994000	22042000	21770000	19362000	17964000	19587000	22032000	20660000	21107000	49543000	52463000	47658000	51431000	53364000	49519000	49421000	44373000	44940000	553080000	582850000	603270000	569840000	558760000	574570000	552760000	519560000	531770000	595390000	597050000
GL50803_14390-t26_1-p1|GL50803_14390-t26_1		GL50803_14390-t26_1-p1|GL50803_14390-t26_1	GL50803_14390-t26_1-p1|GL50803_14390-t26_1	gene=GL50803_14390, organism=Giardia_Assemblage_A_isolate_WB, gene_product=hypothetical protein, transcript_product=hypothetical protein, location=GLCHR05:4024772-4029361(-), protein_length=1529, sequence_SO=chromosome, SO=protein_coding, is_pseudo=false	1	3	4.4	172.59	1529	0	4.8383	0//0	3//0	10923000	62	3			-1	176180														176180
GL50803_14392-t26_1-p1|GL50803_14392-t26_1		GL50803_14392-t26_1-p1|GL50803_14392-t26_1	GL50803_14392-t26_1-p1|GL50803_14392-t26_1	gene=GL50803_14392, organism=Giardia_Assemblage_A_isolate_WB, gene_product=Metallo-beta-lactamase superfamily protein, transcript_product=Metallo-beta-lactamase superfamily protein, location=GLCHR05:2365329-2366270(-), protein_length=313, sequence_SO=chrom	1	7	34.5	34.696	313	0	39.57	9//0	9//0	1369700000	13	40			-1	105360000	7216000	5821800	6922000	4821800	4679300	3973100	3515200	5608200	5783800	7948000	5427300	7880300	7648300	2924200	9788100	7279800	4730500	3395900	77465000	70960000	73265000	72287000	69728000	83162000	55308000	59962000	64162000	41580000	56523000
GL50803_14400-t26_1-p1|GL50803_14400-t26_1		GL50803_14400-t26_1-p1|GL50803_14400-t26_1	GL50803_14400-t26_1-p1|GL50803_14400-t26_1	gene=GL50803_14400, organism=Giardia_Assemblage_A_isolate_WB, gene_product=hypothetical protein, transcript_product=hypothetical protein, location=GLCHR01:1189800-1190840(-), protein_length=346, sequence_SO=chromosome, SO=protein_coding, is_pseudo=false	1	2	7.8	35.823	346	0	4.3092	1//0	3//0	3127700	12	3			-1	260640	260640																		3127700
GL50803_14404-t26_1-p1|GL50803_14404-t26_1		GL50803_14404-t26_1-p1|GL50803_14404-t26_1	GL50803_14404-t26_1-p1|GL50803_14404-t26_1	gene=GL50803_14404, organism=Giardia_Assemblage_A_isolate_WB, gene_product=Phosphatase, transcript_product=Phosphatase, location=GLCHR02:159686-160843(-), protein_length=385, sequence_SO=chromosome, SO=protein_coding, is_pseudo=false	1	18	64.2	42.229	385	0	152.45	9//0	9//0	4124600000	23	132			-1	179330000	5717000	7232900	6891400	9324200	7377000	7398400	6234100	6791900	4743600	10783000	22224000	13445000	9448900	11973000	16848000	9776400	10165000	12955000	134750000	160730000	149770000	163130000	159880000	154130000	172050000	165170000	155230000	141880000	167020000
GL50803_14413-t26_1-p1|GL50803_14413-t26_1		GL50803_14413-t26_1-p1|GL50803_14413-t26_1	GL50803_14413-t26_1-p1|GL50803_14413-t26_1	gene=GL50803_14413, organism=Giardia_Assemblage_A_isolate_WB, gene_product=DNA-directed RNA polymerase RPB10, transcript_product=DNA-directed RNA polymerase RPB10, location=GLCHR04:246525-246893(-), protein_length=122, sequence_SO=chromosome, SO=protein_co	1	2	21.3	13.865	122	0	17.121	7//1	5//0	257910000	8	13			-1	32238000	770370	454750	2852600	1408500	2644900	424380	3785000			5837600		6424800	4354300	2357600		923470			9376600	4983500	37275000	8962500	5772300	6594900	16659000			14244000
GL50803_14434-t26_1-p1|GL50803_14434-t26_1		GL50803_14434-t26_1-p1|GL50803_14434-t26_1;GL50803_14834-t26_1-p1|GL50803_14834-t26_1	GL50803_14434-t26_1-p1|GL50803_14434-t26_1	gene=GL50803_14434, organism=Giardia_Assemblage_A_isolate_WB, gene_product=Protein 21.1, transcript_product=Protein 21.1, location=GLCHR02:1057737-1059095(+), protein_length=452, sequence_SO=chromosome, SO=protein_coding, is_pseudo=false	2	17	53.1	49.682	452	0	323.31	9//0	9//0	5747900000	22	175			-1;-1	261270000	9235200	8876900	8665100	6259400	6646100	5987300	7825700	9727100	7673300	27811000	23350000	22958000	18580000	21948000	20269000	17463000	20475000	17520000	183860000	202160000	180660000	194730000	223970000	237950000	197170000	205120000	202500000	217750000	238730000
GL50803_14460-t26_1-p1|GL50803_14460-t26_1		GL50803_14460-t26_1-p1|GL50803_14460-t26_1	GL50803_14460-t26_1-p1|GL50803_14460-t26_1	gene=GL50803_14460, organism=Giardia_Assemblage_A_isolate_WB, gene_product=Ubiquitin carboxyl-terminal hydrolase 4, transcript_product=Ubiquitin carboxyl-terminal hydrolase 4, location=GLCHR05:2525772-2528231(-), protein_length=819, sequence_SO=chromosome,	1	18	35.5	93.055	819	0	106.82	9//0	9//0	3109000000	38	153			-1	81815000	2026400	4212600	2719500	2020500	2420000	3561300	2881000	2166900	2603500	5456800	6328900	5553400	7186800	7936300	9247400	7076800	5068800	3348600	100430000	117220000	115560000	104140000	107350000	106870000	140200000	142500000	117530000	109350000	121790000
GL50803_14469-t26_1-p1|GL50803_14469-t26_1		GL50803_14469-t26_1-p1|GL50803_14469-t26_1	GL50803_14469-t26_1-p1|GL50803_14469-t26_1	gene=GL50803_14469, organism=Giardia_Assemblage_A_isolate_WB, gene_product=Synaptobrevin-like protein, transcript_product=Synaptobrevin-like protein, location=GLCHR01:878817-879536(+), protein_length=239, sequence_SO=chromosome, SO=protein_coding, is_pseud	1	11	60.7	26.344	239	0	135.85	9//0	9//0	4437000000	12	72			-1	369750000	16741000	15024000	12318000	10334000	11381000	12004000	11668000	9736000	9772800	27602000	35833000	40817000	32327000	31541000	32443000	18531000	20454000	21227000	154780000	144860000	167000000	125530000	158140000	154540000	143160000	160460000	149190000	206320000	227220000
GL50803_14475-t26_1-p1|GL50803_14475-t26_1		GL50803_14475-t26_1-p1|GL50803_14475-t26_1	GL50803_14475-t26_1-p1|GL50803_14475-t26_1	gene=GL50803_14475, organism=Giardia_Assemblage_A_isolate_WB, gene_product=hypothetical protein, transcript_product=hypothetical protein, location=GLCHR03:282970-286401(+), protein_length=1143, sequence_SO=chromosome, SO=protein_coding, is_pseudo=false	1	18	21.6	126.88	1143	0	69.965	9//0	9//0	1634600000	52	99			-1	31434000	1472300	1513700	1381500	544210	657680	445350	1521400	759090	1122500	3574300	2649800	2005600	2265200	2726400	4211700	1383100	2233400	966470	61709000	68470000	78493000	35659000	45835000	37172000	73833000	54236000	69918000	71533000	56375000
GL50803_14481-t26_1-p1|GL50803_14481-t26_1		GL50803_14481-t26_1-p1|GL50803_14481-t26_1	GL50803_14481-t26_1-p1|GL50803_14481-t26_1	gene=GL50803_14481, organism=Giardia_Assemblage_A_isolate_WB, gene_product=hypothetical protein, transcript_product=hypothetical protein, location=GLCHR05:3543992-3544396(+), protein_length=134, sequence_SO=chromosome, SO=protein_coding, is_pseudo=false	1	9	59	15.599	134	0	40.638	9//0	9//0	2799400000	8	64			-1	349930000	13855000	19053000	6304500	9619300	10034000	11106000	9475100	11208000	11944000	23771000	31284000	29550000	30347000	34750000	23914000	29550000	23650000	20514000	103990000	122870000	83020000	91385000	99199000	106650000	115900000	108020000	106180000	99673000	113660000
GL50803_14497-t26_1-p1|GL50803_14497-t26_1		GL50803_14497-t26_1-p1|GL50803_14497-t26_1	GL50803_14497-t26_1-p1|GL50803_14497-t26_1	gene=GL50803_14497, organism=Giardia_Assemblage_A_isolate_WB, gene_product=20S proteasome alpha subunit 3, transcript_product=20S proteasome alpha subunit 3, location=GLCHR04:1151637-1152371(+), protein_length=244, sequence_SO=chromosome, SO=protein_coding	1	8	45.9	26.712	244	0	147.48	9//0	9//0	5114400000	11	102			-1	464950000	15787000	13769000	11986000	40482000	31450000	11438000	28441000	34775000	13047000	41676000	29329000	22985000	25891000	32629000	45035000	23389000	21649000	21186000	208920000	254700000	186280000	188820000	231010000	187780000	345940000	293360000	224230000	164010000	190920000
GL50803_14507-t26_1-p1|GL50803_14507-t26_1		GL50803_14507-t26_1-p1|GL50803_14507-t26_1	GL50803_14507-t26_1-p1|GL50803_14507-t26_1	gene=GL50803_14507, organism=Giardia_Assemblage_A_isolate_WB, gene_product=hypothetical protein, transcript_product=hypothetical protein, location=GLCHR04:471204-472370(-), protein_length=388, sequence_SO=chromosome, SO=protein_coding, is_pseudo=false	1	3	17	43.469	388	0	13.535	6//1	5//0	189300000	21	14			-1	9014400	1967200	1217800	1074700	472020		1290900	596320	627400		1130800				637280					25872000	23359000	17911000			31829000	20939000	21961000		17874000
GL50803_14519-t26_1-p1|GL50803_14519-t26_1		GL50803_14519-t26_1-p1|GL50803_14519-t26_1	GL50803_14519-t26_1-p1|GL50803_14519-t26_1	gene=GL50803_14519, organism=Giardia_Assemblage_A_isolate_WB, gene_product=Cysteine desulfurase, transcript_product=Cysteine desulfurase, location=GLCHR03:1250752-1252053(+), protein_length=433, sequence_SO=chromosome, SO=protein_coding, is_pseudo=false	1	11	38.1	47.692	433	0	75.782	9//0	9//0	2224900000	22	125			-1	101130000	5217800	3266000	4342800	2711800	2980300	3620100	3284200	3403500	4395600	9489700	5356600	5088600	10880000	9242800	7115800	7824500	6315500	6596800	85187000	78427000	81960000	66459000	92530000	96210000	104480000	91310000	87620000	88317000	80649000
GL50803_14521-t26_1-p1|GL50803_14521-t26_1		GL50803_14521-t26_1-p1|GL50803_14521-t26_1	GL50803_14521-t26_1-p1|GL50803_14521-t26_1	gene=GL50803_14521, organism=Giardia_Assemblage_A_isolate_WB, gene_product=Peroxiredoxin 1, transcript_product=Peroxiredoxin 1, location=GLCHR03:1256829-1257434(-), protein_length=201, sequence_SO=chromosome, SO=protein_coding, is_pseudo=false	1	25	94	22.523	201	0	323.31	9//0	9//0	382760000000	10	3083			-1	38276000000	1823700000	1816100000	1713700000	1490300000	1540500000	1514400000	1913600000	1890500000	1891800000	2698000000	2596400000	2486000000	2745900000	2384900000	2493700000	2371600000	2364700000	2540100000	15604000000	16294000000	16775000000	18749000000	19380000000	19454000000	19248000000	19265000000	20654000000	11186000000	11672000000
GL50803_14539-t26_1-p1|GL50803_14539-t26_1		GL50803_14539-t26_1-p1|GL50803_14539-t26_1	GL50803_14539-t26_1-p1|GL50803_14539-t26_1	gene=GL50803_14539, organism=Giardia_Assemblage_A_isolate_WB, gene_product=Protein 21.1, transcript_product=Protein 21.1, location=GLCHR05:3731244-3734873(+), protein_length=1209, sequence_SO=chromosome, SO=protein_coding, is_pseudo=false	1	5	5.9	133.87	1209	0	3.4888	2//4	5//3	345470000	49	6			-1	7050500	136610	63463	72325	100600		67795			144520	411760		541210	1132800	1093600	632510	808900	1221600	622840										16426000
GL50803_14545-t26_1-p1|GL50803_14545-t26_1		GL50803_14545-t26_1-p1|GL50803_14545-t26_1	GL50803_14545-t26_1-p1|GL50803_14545-t26_1	gene=GL50803_14545, organism=Giardia_Assemblage_A_isolate_WB, gene_product=Serine/threonine protein phosphatase PP1 isozyme 7, transcript_product=Serine/threonine protein phosphatase PP1 isozyme 7, location=GLCHR05:3982995-3983981(+), protein_length=328, s	1	7	30.2	36.917	328	0	90.448	9//0	9//0	688400000	21	50			-1	32781000	1538800	1401100	1550600	356300	847350	849590	1716700	1208000	1595600	2383000	2837900	2192000	2259700	3122500	2592700	2621900	1894900	1812500	21442000	25308000	25846000	15081000	20498000	27710000	23010000	26923000	36052000	39326000	31385000
GL50803_14546-t26_1-p1|GL50803_14546-t26_1		GL50803_14546-t26_1-p1|GL50803_14546-t26_1	GL50803_14546-t26_1-p1|GL50803_14546-t26_1	gene=GL50803_14546, organism=Giardia_Assemblage_A_isolate_WB, gene_product=Phosphoglycolate phosphatase, transcript_product=Phosphoglycolate phosphatase, location=GLCHR05:3984061-3984747(+), protein_length=228, sequence_SO=chromosome, SO=protein_coding, is	1	4	33.8	25.277	228	0	28.744	8//1	9//0	851090000	10	28			-1	85109000	1664700	4280600	2722800	1384200	1314200	2096300	1525100		3970800	2552700	6977500	9261800	3113900	8540800	8528600	11305000	8384200	7485800	32778000	32878000	31257000	33362000	32609000	22991000	31311000		31528000	23592000	30107000
GL50803_14551-t26_1-p1|GL50803_14551-t26_1		GL50803_14551-t26_1-p1|GL50803_14551-t26_1	GL50803_14551-t26_1-p1|GL50803_14551-t26_1	gene=GL50803_14551, organism=Giardia_Assemblage_A_isolate_WB, gene_product=Alpha-6 giardin, transcript_product=Alpha-6 giardin, location=GLCHR03:109136-110029(+), protein_length=297, sequence_SO=chromosome, SO=protein_coding, is_pseudo=false	1	27	86.5	33.148	297	0	323.31	9//0	9//0	55660000000	15	909			-1	3710700000	117630000	102770000	117250000	94930000	89428000	92344000	116420000	113450000	117280000	337840000	389530000	316280000	337580000	297540000	263660000	269970000	257150000	279610000	1732400000	1639800000	1841300000	1773000000	1899100000	1788300000	1875100000	1854900000	1928800000	2375800000	2499300000
GL50803_14566-t26_1-p1|GL50803_14566-t26_1		GL50803_14566-t26_1-p1|GL50803_14566-t26_1	GL50803_14566-t26_1-p1|GL50803_14566-t26_1	gene=GL50803_14566, organism=Giardia_Assemblage_A_isolate_WB, gene_product=Dipeptidyl-peptidase I precursor, transcript_product=Dipeptidyl-peptidase I precursor, location=GLCHR04:927627-929252(+), protein_length=541, sequence_SO=chromosome, SO=protein_codi	1	2	6.7	59.976	541	0	3.2994	3//6	8//1	550040000	22	12			-1	25002000	1094500	1071300	942120	1119400	862690	778180	1224700	863620	897930	1763300	2805200	1779600	1724900	2991400		2194000	1585500	1303200	25724000	25378000	23770000	32792000	26626000	24554000	30776000	22411000	24423000	19452000	18512000
GL50803_14567-t26_1-p1|GL50803_14567-t26_1		GL50803_14567-t26_1-p1|GL50803_14567-t26_1	GL50803_14567-t26_1-p1|GL50803_14567-t26_1	gene=GL50803_14567, organism=Giardia_Assemblage_A_isolate_WB, gene_product=hypothetical protein, transcript_product=hypothetical protein, location=GLCHR04:930172-930777(+), protein_length=201, sequence_SO=chromosome, SO=protein_coding, is_pseudo=false	1	3	20.9	23.101	201	0	9.8122	9//0	9//0	422380000	14	19			-1	30170000	1010000	865910	744330	943780	2278100	801700	994070	918350	826420	2585300	3266900	2072100	2096400	2222300	1785300	1982900	2085500	2690600	13280000	13371000	12242000	17699000	18173000	15681000	15880000	14624000	13926000	18591000	23716000
GL50803_14568-t26_1-p1|GL50803_14568-t26_1		GL50803_14568-t26_1-p1|GL50803_14568-t26_1	GL50803_14568-t26_1-p1|GL50803_14568-t26_1	gene=GL50803_14568, organism=Giardia_Assemblage_A_isolate_WB, gene_product=Ser/Thr protein phosphatase PP1-alpha 2 catalytic subunit, transcript_product=Ser/Thr protein phosphatase PP1-alpha 2 catalytic subunit, location=GLCHR04:933447-934424(-), protein_l	1	13	59.7	37.133	325	0	140.01	9//0	9//0	9159700000	16	193			-1	572480000	21039000	24056000	21650000	16621000	13879000	13865000	29995000	16060000	18143000	54831000	54343000	52561000	43666000	45429000	36598000	33913000	32909000	42921000	366130000	378150000	352890000	369710000	281460000	260560000	391620000	317010000	374040000	369540000	365800000
GL50803_14573-t26_1-p1|GL50803_14573-t26_1		GL50803_14573-t26_1-p1|GL50803_14573-t26_1	GL50803_14573-t26_1-p1|GL50803_14573-t26_1	gene=GL50803_14573, organism=Giardia_Assemblage_A_isolate_WB, gene_product=Tenascin-X, transcript_product=Tenascin-X, location=GLCHR04:1493724-1495223(+), protein_length=499, sequence_SO=chromosome, SO=protein_coding, is_pseudo=false	1	12	39.1	53.351	499	0	147.21	9//0	9//0	1264600000	26	83			-1	48639000	183000	838010	544360	305130	418710	355970	243670			1333300	6786100	5270800	5598700	7260700	4747400	7219000	4505900	3027800		14812000	16730000	13552000	19144000	16490000	9218500			18726000	67516000
GL50803_14581-t26_1-p1|GL50803_14581-t26_1		GL50803_14581-t26_1-p1|GL50803_14581-t26_1	GL50803_14581-t26_1-p1|GL50803_14581-t26_1	gene=GL50803_14581, organism=Giardia_Assemblage_A_isolate_WB, gene_product=Chaperone protein DnaK HSP70, transcript_product=Chaperone protein DnaK HSP70, location=GLCHR03:1227021-1228943(-), protein_length=640, sequence_SO=chromosome, SO=protein_coding, is	1	6	11.4	70.033	640	0	53.946	9//0	9//0	506630000	28	38			-1	18094000	711600	816480	378880	537360	234920	622840	764460	691020	308500	1761500	1476400	1307700	1093400	2486000	1360300	1103800	1293200	1145800	16613000	17601000	13617000	20319000	19829000	19483000	16819000	16961000	18827000	20859000	22967000
GL50803_14583-t26_1-p1|GL50803_14583-t26_1		GL50803_14583-t26_1-p1|GL50803_14583-t26_1	GL50803_14583-t26_1-p1|GL50803_14583-t26_1	gene=GL50803_14583, organism=Giardia_Assemblage_A_isolate_WB, gene_product=hypothetical protein, transcript_product=hypothetical protein, location=GLCHR03:1234345-1234899(+), protein_length=184, sequence_SO=chromosome, SO=protein_coding, is_pseudo=false	1	2	13	20.567	184	0.0030193	1.8734	6//2	2//2	100880000	7	8			-1	14412000	1416900	1111700	1594100	1417900	1786900	526130	1268400	961170					773010	1221500			1111500	1222800	8773000	7190500	10983000	7076400	10308000	8589700	8302700	6633900
GL50803_14584-t26_1-p1|GL50803_14584-t26_1		GL50803_14584-t26_1-p1|GL50803_14584-t26_1	GL50803_14584-t26_1-p1|GL50803_14584-t26_1	gene=GL50803_14584, organism=Giardia_Assemblage_A_isolate_WB, gene_product=hypothetical protein, transcript_product=hypothetical protein, location=GLCHR03:1234927-1237875(-), protein_length=982, sequence_SO=chromosome, SO=protein_coding, is_pseudo=false	1	17	27.2	109.94	982	0	169.5	9//0	9//0	4442600000	38	178			-1	116910000	5960100	5624600	5219300	4174900	3307300	4786200	5055100	4257800	5887400	9886700	6682100	6738300	7847000	8306500	9949700	7697400	8289300	7241400	188780000	203350000	174100000	173530000	185180000	189730000	160990000	166400000	189880000	164710000	154530000
GL50803_14586-t26_1-p1|GL50803_14586-t26_1		GL50803_14586-t26_1-p1|GL50803_14586-t26_1	GL50803_14586-t26_1-p1|GL50803_14586-t26_1	gene=GL50803_14586, organism=Giardia_Assemblage_A_isolate_WB, gene_product=VSP with INR, transcript_product=VSP with INR, location=GLCHR05:1484419-1486620(+), protein_length=733, sequence_SO=chromosome, SO=protein_coding, is_pseudo=false	1	16	33.6	75.531	733	0	267.12	6//3	9//0	1958500000	39	82			-1	50218000	348010		156460	94122	81028	96524				6194200	5012200	5447200	5984700	4705200	6405800	6098600	4964700	4628800	14791000		10478000	7187400	6369900	7687900				103910000	110630000
GL50803_14593-t26_1-p1|GL50803_14593-t26_1		GL50803_14593-t26_1-p1|GL50803_14593-t26_1	GL50803_14593-t26_1-p1|GL50803_14593-t26_1	gene=GL50803_14593, organism=Giardia_Assemblage_A_isolate_WB, gene_product=hypothetical protein, transcript_product=hypothetical protein, location=GLCHR02:724101-729710(-), protein_length=1869, sequence_SO=chromosome, SO=protein_coding, is_pseudo=false	1	3	2.6	209.54	1869	0	16.918	9//0	8//0	170480000	82	19			-1	2079000	53171	38204	46032	50639	53410	43723	109020	70448	140680	139550	150310	138690	237360	301300	252830	131820		121800	4666800	3379700	4337300	5440400	5907300	4899600	9977200	6427100	5436700	5748900	6251400
GL50803_14601-t26_1-p1|GL50803_14601-t26_1		GL50803_14601-t26_1-p1|GL50803_14601-t26_1	GL50803_14601-t26_1-p1|GL50803_14601-t26_1	gene=GL50803_14601, organism=Giardia_Assemblage_A_isolate_WB, gene_product=hypothetical protein, transcript_product=hypothetical protein, location=GLCHR03:1610507-1612279(-), protein_length=590, sequence_SO=chromosome, SO=protein_coding, is_pseudo=false	1	2	4.6	65.075	590	0	4.542	0//0	2//0	14881000	24	2			-1	620030																620030
GL50803_14602-t26_1-p1|GL50803_14602-t26_1		GL50803_14602-t26_1-p1|GL50803_14602-t26_1	GL50803_14602-t26_1-p1|GL50803_14602-t26_1	gene=GL50803_14602, organism=Giardia_Assemblage_A_isolate_WB, gene_product=hypothetical protein, transcript_product=hypothetical protein, location=GLCHR03:1615076-1617637(+), protein_length=853, sequence_SO=chromosome, SO=protein_coding, is_pseudo=false	1	5	12.1	93.677	853	0	23.233	2//1	5//2	181650000	40	8			-1	4541200	171590				98654						843280		1025100	626760	927230	695090	153500												15574000
GL50803_14604-t26_1-p1|GL50803_14604-t26_1		GL50803_14604-t26_1-p1|GL50803_14604-t26_1	GL50803_14604-t26_1-p1|GL50803_14604-t26_1	gene=GL50803_14604, organism=Giardia_Assemblage_A_isolate_WB, gene_product=Nucleotide-binding protein 1, transcript_product=Nucleotide-binding protein 1, location=GLCHR03:1618767-1620005(+), protein_length=412, sequence_SO=chromosome, SO=protein_coding, is	1	4	19.7	45.18	412	0	11.599	6//2	4//5	429390000	17	14			-1	25258000	1712900	345280	423350	296180	332780		397040	2310500	1526700	1103100	1108700	1423000	3475200	1068500	4347300	3784100	824600	779180	13197000	12720000	16611000	14069000	15980000		15131000	24476000	13737000	18925000	19202000
GL50803_14606-t26_1-p1|GL50803_14606-t26_1		GL50803_14606-t26_1-p1|GL50803_14606-t26_1	GL50803_14606-t26_1-p1|GL50803_14606-t26_1	gene=GL50803_14606, organism=Giardia_Assemblage_A_isolate_WB, gene_product=Translation initiation factor 6, transcript_product=Translation initiation factor 6, location=GLCHR02:1088253-1088993(-), protein_length=246, sequence_SO=chromosome, SO=protein_codi	1	8	68.7	26.813	246	0	186.3	9//0	9//0	4293500000	13	94			-1	330270000	8069200	7187600	7607900	8435000	6041200	5442800	10161000	10496000	8023800	25117000	36814000	26702000	31429000	30654000	29595000	26490000	19687000	32315000	134230000	121240000	136330000	127280000	119420000	120240000	172320000	173860000	156170000	151550000	192730000
GL50803_14614-t26_1-p1|GL50803_14614-t26_1		GL50803_14614-t26_1-p1|GL50803_14614-t26_1	GL50803_14614-t26_1-p1|GL50803_14614-t26_1	gene=GL50803_14614, organism=Giardia_Assemblage_A_isolate_WB, gene_product=Eukaryotic translation initiation factor 5A, transcript_product=Eukaryotic translation initiation factor 5A, location=GLCHR05:829656-830105(+), protein_length=149, sequence_SO=chrom	1	16	83.2	16.637	149	0	323.31	9//0	9//0	51683000000	10	534			-1	5168300000	180400000	165690000	157280000	204290000	167340000	182620000	165770000	174410000	145510000	460860000	361490000	418740000	439190000	406580000	389850000	393390000	365510000	389340000	2020500000	1935000000	2033900000	2027600000	1874300000	2144000000	1824900000	1805600000	1919900000	1893800000	1715300000
GL50803_14620-t26_1-p1|GL50803_14620-t26_1		GL50803_14620-t26_1-p1|GL50803_14620-t26_1	GL50803_14620-t26_1-p1|GL50803_14620-t26_1	gene=GL50803_14620, organism=Giardia_Assemblage_A_isolate_WB, gene_product=Ribosomal protein S6, transcript_product=Ribosomal protein S6, location=GLCHR01:1441648-1442394(+), protein_length=248, sequence_SO=chromosome, SO=protein_coding, is_pseudo=false	1	19	65.7	28.028	248	0	323.31	9//0	9//0	39722000000	11	542			-1	3611100000	125890000	128240000	190470000	105330000	111670000	90513000	108920000	96586000	103010000	306740000	298630000	355430000	268070000	249960000	250800000	264510000	263050000	293320000	1477200000	1550700000	1620600000	1483200000	1510000000	1406000000	1307800000	1210000000	1315600000	1658300000	1615700000
GL50803_14622-t26_1-p1|GL50803_14622-t26_1		GL50803_14622-t26_1-p1|GL50803_14622-t26_1	GL50803_14622-t26_1-p1|GL50803_14622-t26_1	gene=GL50803_14622, organism=Giardia_Assemblage_A_isolate_WB, gene_product=Ribosomal protein L13, transcript_product=Ribosomal protein L13, location=GLCHR01:1437186-1437890(+), protein_length=234, sequence_SO=chromosome, SO=protein_coding, is_pseudo=false	1	14	54.3	26.588	234	0	130.14	9//0	9//0	48255000000	10	401			-1	4825500000	166800000	150390000	150290000	123710000	127370000	119190000	145110000	153600000	152920000	456980000	398650000	450230000	372450000	379360000	366270000	406300000	394170000	311700000	1648900000	1764100000	1809500000	1628300000	1780600000	1647100000	1663600000	1564200000	1595800000	1912000000	1754600000
GL50803_14628-t26_1-p1|GL50803_14628-t26_1		GL50803_14628-t26_1-p1|GL50803_14628-t26_1	GL50803_14628-t26_1-p1|GL50803_14628-t26_1	gene=GL50803_14628, organism=Giardia_Assemblage_A_isolate_WB, gene_product=Phosphatidylinositol-4-phosphate 5-kinase, putative, transcript_product=Phosphatidylinositol-4-phosphate 5-kinase, putative, location=GLCHR05:2110076-2111782(-), protein_length=568,	1	20	50.2	61.706	568	0	182.08	9//0	9//0	4938400000	36	170			-1	137180000	6389500	5702900	5518100	4349600	5104800	5063600	4151500	4364100	4220000	13323000	10119000	12440000	12096000	9956500	8944500	9464400	7238600	8732200	187840000	195520000	185010000	187460000	209880000	219370000	189790000	199890000	213550000	196420000	179070000
GL50803_14651-t26_1-p1|GL50803_14651-t26_1		GL50803_14651-t26_1-p1|GL50803_14651-t26_1	GL50803_14651-t26_1-p1|GL50803_14651-t26_1	gene=GL50803_14651, organism=Giardia_Assemblage_A_isolate_WB, gene_product=Glucosamine 6-phosphate N-acetyltransferase, transcript_product=Glucosamine 6-phosphate N-acetyltransferase, location=GLCHR05:2046997-2047443(-), protein_length=148, sequence_SO=chr	1	2	16.9	16.686	148	0	12.203	8//1	6//2	253500000	5	14			-1	50701000	2648000	3132300	1795400	1811600	1182400	1940000	2025500	1579400	2867000	5104100		3649500	4253700	3964700	4661800	2913500	3287100	3885200	10725000	11183000	10460000	12035000	8086200	13442000	11309000	8909700	11187000	13002000
GL50803_14660-t26_1-p1|GL50803_14660-t26_1		GL50803_14660-t26_1-p1|GL50803_14660-t26_1	GL50803_14660-t26_1-p1|GL50803_14660-t26_1	gene=GL50803_14660, organism=Giardia_Assemblage_A_isolate_WB, gene_product=hypothetical protein, transcript_product=hypothetical protein, location=GLCHR03:514242-514598(-), protein_length=118, sequence_SO=chromosome, SO=protein_coding, is_pseudo=false	1	6	50	13.568	118	0	141.77	9//0	9//0	8146500000	7	113			-1	1163800000	59286000	46943000	43660000	48474000	36164000	43478000	43476000	38959000	35046000	91549000	83749000	82889000	88004000	91425000	90235000	88825000	63517000	88102000	342510000	340860000	334050000	340050000	361080000	370230000	348850000	327090000	319090000	283250000	291390000
GL50803_14661-t26_1-p1|GL50803_14661-t26_1		GL50803_14661-t26_1-p1|GL50803_14661-t26_1	GL50803_14661-t26_1-p1|GL50803_14661-t26_1	gene=GL50803_14661, organism=Giardia_Assemblage_A_isolate_WB, gene_product=Kinase, CAMK CAMKL, transcript_product=Kinase, CAMK CAMKL, location=GLCHR03:510699-512108(+), protein_length=469, sequence_SO=chromosome, SO=protein_coding, is_pseudo=false	1	3	11.9	52.073	469	0	10.965	6//1	6//1	1496100000	23	11			-1	65046000	123730	1615300	121500	7912600	8136000	1084600			1938000	5573300	8133200	3828800	8770400	2210500			6104900	9493100	77956000	36371000	66283000	192910000	219290000	32494000			49949000	57007000	56153000
GL50803_14670-t26_1-p1|GL50803_14670-t26_1		GL50803_14670-t26_1-p1|GL50803_14670-t26_1	GL50803_14670-t26_1-p1|GL50803_14670-t26_1	gene=GL50803_14670, organism=Giardia_Assemblage_A_isolate_WB, gene_product=Protein disulfide isomerase PDI3, transcript_product=Protein disulfide isomerase PDI3, location=GLCHR01:1403796-1404146(-), protein_length=116, sequence_SO=chromosome, SO=protein_co	1	4	63.8	12.669	116	0	186.91	9//0	9//0	13851000000	6	232			-1	2308600000	94711000	102760000	94534000	76398000	81929000	89730000	93164000	91064000	90786000	176160000	150260000	162680000	179910000	166520000	170650000	165790000	158960000	162580000	562440000	580290000	590570000	562090000	625030000	660930000	577850000	527760000	599500000	515350000	486600000
GL50803_14679-t26_1-p1|GL50803_14679-t26_1		GL50803_14679-t26_1-p1|GL50803_14679-t26_1	GL50803_14679-t26_1-p1|GL50803_14679-t26_1	gene=GL50803_14679, organism=Giardia_Assemblage_A_isolate_WB, gene_product=Protein 21.1, transcript_product=Protein 21.1, location=GLCHR02:107476-108960(-), protein_length=494, sequence_SO=chromosome, SO=protein_coding, is_pseudo=false	1	19	55.7	54.095	494	0	323.31	9//0	9//0	8576700000	25	322			-1	343070000	10020000	12516000	10870000	7943300	7757900	9414600	10492000	11541000	10149000	29337000	29734000	33082000	31422000	28969000	25356000	27372000	25268000	21825000	309670000	301150000	341360000	296280000	311410000	344890000	326900000	341700000	305120000	298960000	286420000
GL50803_14689-t26_1-p1|GL50803_14689-t26_1		GL50803_14689-t26_1-p1|GL50803_14689-t26_1	GL50803_14689-t26_1-p1|GL50803_14689-t26_1	gene=GL50803_14689, organism=Giardia_Assemblage_A_isolate_WB, gene_product=hypothetical protein, transcript_product=hypothetical protein, location=GLCHR04:2439445-2442072(-), protein_length=875, sequence_SO=chromosome, SO=protein_coding, is_pseudo=false	1	2	6.5	98.436	875	0	12.034	6//0	2//2	97238000	38	7			-1	2558900	250470	214390	137210			80360	184980		121470			455610	323800		457300		333280		7885100	8549000	5610400			3907900	7346600		5089100
GL50803_14691-t26_1-p1|GL50803_14691-t26_1		GL50803_14691-t26_1-p1|GL50803_14691-t26_1	GL50803_14691-t26_1-p1|GL50803_14691-t26_1	gene=GL50803_14691, organism=Giardia_Assemblage_A_isolate_WB, gene_product=hypothetical protein, transcript_product=hypothetical protein, location=GLCHR01:927302-928198(+), protein_length=298, sequence_SO=chromosome, SO=protein_coding, is_pseudo=false	1	2	8.4	33.521	298	0	3.6482	5//0	2//1	41436000	15	7			-1	2762400										2073700						688640												14601000
GL50803_14694-t26_1-p1|GL50803_14694-t26_1		GL50803_14694-t26_1-p1|GL50803_14694-t26_1	GL50803_14694-t26_1-p1|GL50803_14694-t26_1	gene=GL50803_14694, organism=Giardia_Assemblage_A_isolate_WB, gene_product=hypothetical protein, transcript_product=hypothetical protein, location=GLCHR02:1096159-1098198(+), protein_length=679, sequence_SO=chromosome, SO=protein_coding, is_pseudo=false	1	2	6.6	74.302	679	0.0076561	1.1575	2//0	0//0	10631000	28	2			-1	379680	198660		181020																5562500		5441300
GL50803_14699-t26_1-p1|GL50803_14699-t26_1		GL50803_14699-t26_1-p1|GL50803_14699-t26_1	GL50803_14699-t26_1-p1|GL50803_14699-t26_1	gene=GL50803_14699, organism=Giardia_Assemblage_A_isolate_WB, gene_product=Ribosomal protein S23, transcript_product=Ribosomal protein S23, location=GLCHR05:1338019-1338450(-), protein_length=143, sequence_SO=chromosome, SO=protein_coding, is_pseudo=false	1	10	55.2	15.864	143	0	173.94	9//0	9//0	19200000000	8	307			-1	2400100000	84218000	87908000	82127000	60449000	59768000	64536000	73842000	69179000	67083000	241080000	204790000	226210000	197020000	194090000	180150000	181210000	166080000	160310000	649080000	697540000	667600000	633810000	635210000	725660000	573740000	578040000	594560000	859260000	787430000
GL50803_14702-t26_1-p1|GL50803_14702-t26_1		GL50803_14702-t26_1-p1|GL50803_14702-t26_1	GL50803_14702-t26_1-p1|GL50803_14702-t26_1	gene=GL50803_14702, organism=Giardia_Assemblage_A_isolate_WB, gene_product=RRNA biogenesis protein RRP5, transcript_product=RRNA biogenesis protein RRP5, location=GLCHR05:1325800-1331328(-), protein_length=1842, sequence_SO=chromosome, SO=protein_coding, i	1	14	12.9	204.17	1842	0	39.987	8//1	9//0	1389700000	85	46			-1	16350000	235450	197650	133160	38080	245710	255830	476380	445710	152070	1918800	2066100	2031400	1638100	1867800	793400	865850	1317900	1670300	30610000	33039000	21920000	19829000	38250000	37320000	51223000	45398000	26819000	78588000	71520000
GL50803_14704-t26_1-p1|GL50803_14704-t26_1		GL50803_14704-t26_1-p1|GL50803_14704-t26_1	GL50803_14704-t26_1-p1|GL50803_14704-t26_1	gene=GL50803_14704, organism=Giardia_Assemblage_A_isolate_WB, gene_product=hypothetical protein, transcript_product=hypothetical protein, location=GLCHR05:1910346-1913333(-), protein_length=995, sequence_SO=chromosome, SO=protein_coding, is_pseudo=false	1	12	15.2	110.14	995	0	93.867	9//0	9//0	2386500000	32	88			-1	74578000	4013600	4593900	2591200	1570100	1719500	1677800	1795500	2527700	1319400	7649800	4500400	4967100	13652000	4284700	4259100	7553000	1816000	4086700	103870000	106060000	88134000	89633000	107800000	68791000	73837000	86450000	68316000	96962000	72552000
GL50803_14713-t26_1-p1|GL50803_14713-t26_1		GL50803_14713-t26_1-p1|GL50803_14713-t26_1	GL50803_14713-t26_1-p1|GL50803_14713-t26_1	gene=GL50803_14713, organism=Giardia_Assemblage_A_isolate_WB, gene_product=IFT complex B, transcript_product=IFT complex B, location=GLCHR03:814509-815672(+), protein_length=387, sequence_SO=chromosome, SO=protein_coding, is_pseudo=false	1	5	19.6	41.427	387	0	77.778	8//0	9//0	579850000	18	29			-1	32214000	969320	1109100	833540	637600	374050	183400	916470		719960	4160200	1192800	1170600	3369200	2377900	2760100	2926600	4511800	4001300	22852000	23337000	20471000	13036000	35219000	17495000	22576000		22930000	35611000	16593000
GL50803_14730-t26_1-p1|GL50803_14730-t26_1		GL50803_14730-t26_1-p1|GL50803_14730-t26_1	GL50803_14730-t26_1-p1|GL50803_14730-t26_1	gene=GL50803_14730, organism=Giardia_Assemblage_A_isolate_WB, gene_product=Protein LRP16, transcript_product=Protein LRP16, location=GLCHR05:4302922-4304016(+), protein_length=364, sequence_SO=chromosome, SO=protein_coding, is_pseudo=false	1	5	27.7	40.308	364	0	17.342	9//0	9//0	618630000	17	35			-1	36390000	1064400	1328900	771100	856180	757230	1369300	1892700	1121600	2347900	5123600	7030600	5322400	1543000	1785700	1164700	1771900	1138700		20669000	18727000	14149000	20900000	16147000	24152000	27699000	30163000	34216000	31879000	46029000
GL50803_14742-t26_1-p1|GL50803_14742-t26_1		GL50803_14742-t26_1-p1|GL50803_14742-t26_1	GL50803_14742-t26_1-p1|GL50803_14742-t26_1	gene=GL50803_14742, organism=Giardia_Assemblage_A_isolate_WB, gene_product=Kinase, NEK, transcript_product=Kinase, NEK, location=GLCHR03:1127120-1127983(-), protein_length=287, sequence_SO=chromosome, SO=protein_coding, is_pseudo=false	1	15	66.9	32.636	287	0	187.42	9//0	9//0	11428000000	17	254			-1	672240000	29166000	28108000	27894000	21565000	23836000	23536000	22005000	21397000	22459000	42014000	62597000	55117000	49553000	55928000	47220000	40552000	51269000	48018000	433470000	428560000	444990000	388560000	425630000	438940000	396860000	373880000	383080000	419620000	474980000
GL50803_14745-t26_1-p1|GL50803_14745-t26_1		GL50803_14745-t26_1-p1|GL50803_14745-t26_1	GL50803_14745-t26_1-p1|GL50803_14745-t26_1	gene=GL50803_14745, organism=Giardia_Assemblage_A_isolate_WB, gene_product=Protein 21.1, transcript_product=Protein 21.1, location=GLCHR01:221188-223047(-), protein_length=619, sequence_SO=chromosome, SO=protein_coding, is_pseudo=false	1	6	19.5	67.582	619	0	31.16	9//0	9//0	734840000	33	34			-1	22268000	765390	1920600	1366800	1337000	1212100	1314200	1567800	2321100	1174100	1664600	1199000	1979500	969640	425630	183050	1358800	719070	789550	35166000	41545000	39291000	35905000	37398000	40354000	34433000	35509000	32915000	41920000	43684000
GL50803_14748-t26_1-p1|GL50803_14748-t26_1		GL50803_14748-t26_1-p1|GL50803_14748-t26_1	GL50803_14748-t26_1-p1|GL50803_14748-t26_1	gene=GL50803_14748, organism=Giardia_Assemblage_A_isolate_WB, gene_product=hypothetical protein, transcript_product=hypothetical protein, location=GLCHR02:239269-239751(-), protein_length=160, sequence_SO=chromosome, SO=protein_coding, is_pseudo=false	1	4	31.2	17.323	160	0	19.227	7//2	3//0	887180000	13	15			-1	68245000	6799200	4877300	4190400	3980700	3942100	4658400	6966200	4268400	6950000	7867000	5860700	7884300							75097000	68916000	56707000	61126000	61034000	74452000	78627000	62282000	96442000	59837000	45002000
GL50803_14753-t26_1-p1|GL50803_14753-t26_1		GL50803_14753-t26_1-p1|GL50803_14753-t26_1	GL50803_14753-t26_1-p1|GL50803_14753-t26_1	gene=GL50803_14753, organism=Giardia_Assemblage_A_isolate_WB, gene_product=Histone acetyltransferase type B subunit 2, transcript_product=Histone acetyltransferase type B subunit 2, location=GLCHR05:1362003-1363328(-), protein_length=441, sequence_SO=chrom	1	3	10.4	48.778	441	0	7.3241	3//0	5//0	40453000	13	10			-1	3111700	563110													684050	641160	1223400			6137200
GL50803_14758-t26_1-p1|GL50803_14758-t26_1		GL50803_14758-t26_1-p1|GL50803_14758-t26_1	GL50803_14758-t26_1-p1|GL50803_14758-t26_1	gene=GL50803_14758, organism=Giardia_Assemblage_A_isolate_WB, gene_product=hypothetical protein, transcript_product=hypothetical protein, location=GLCHR04:1554628-1557717(+), protein_length=1029, sequence_SO=chromosome, SO=protein_coding, is_pseudo=false	1	6	10.3	110.75	1029	0	31.575	6//3	7//2	384640000	37	21			-1	10396000	868130	233350	362470	487900	265810	174750	286490	894870	274340	738780	72387	122300	1828300	978630	1042100	376770	947080	441200	20601000	12771000	8462700	14682000	11247000	12351000	13720000	30130000	10182000	15094000	5210800
GL50803_14759-t26_1-p1|GL50803_14759-t26_1		GL50803_14759-t26_1-p1|GL50803_14759-t26_1	GL50803_14759-t26_1-p1|GL50803_14759-t26_1	gene=GL50803_14759, organism=Giardia_Assemblage_A_isolate_WB, gene_product=6-phosphogluconate dehydrogenase, decarboxylating, transcript_product=6-phosphogluconate dehydrogenase, decarboxylating, location=GLCHR04:1560403-1561818(+), protein_length=471, seq	1	12	34.6	52.206	471	0	61.92	9//0	9//0	3466900000	23	118			-1	150730000	6155300	7211100	5614800	5128400	4728500	4675500	8313400	5198100	6059600	14089000	15121000	12449000	10250000	9569100	9287700	11742000	6372600	8769000	116030000	127440000	112910000	116410000	112620000	116950000	128450000	120050000	136120000	134210000	178070000
GL50803_14765-t26_1-p1|GL50803_14765-t26_1		GL50803_14765-t26_1-p1|GL50803_14765-t26_1	GL50803_14765-t26_1-p1|GL50803_14765-t26_1	gene=GL50803_14765, organism=Giardia_Assemblage_A_isolate_WB, gene_product=hypothetical protein, transcript_product=hypothetical protein, location=GLCHR04:352895-355030(-), protein_length=711, sequence_SO=chromosome, SO=protein_coding, is_pseudo=false	1	4	12	78.565	711	0	10.927	9//0	9//0	561320000	29	20			-1	19356000	578140	704340	564350	525750	357820	435800	715380	668300	408520	1101200	1292800	3795300	1385200	2087000	1271500	1477400	1020300	966900	19767000	20838000	19883000	27827000	16758000	19819000	30621000	28640000	27821000	13010000	10603000
GL50803_14787-t26_1-p1|GL50803_14787-t26_1		GL50803_14787-t26_1-p1|GL50803_14787-t26_1	GL50803_14787-t26_1-p1|GL50803_14787-t26_1	gene=GL50803_14787, organism=Giardia_Assemblage_A_isolate_WB, gene_product=Type II inositol-1,4,5-trisphosphate 5-phosphatase precursor, transcript_product=Type II inositol-1,4,5-trisphosphate 5-phosphatase precursor, location=GLCHR02:1375593-1377728(-), p	1	9	20.1	80.543	711	0	33.034	9//0	9//0	2307000000	34	49			-1	67852000	1843600	2531700	2663900	1140000	1403400	1639900	1653200	1452900	3014900	7947600	5851400	3631300	6052200	4368400	5302500	5184800	6434900	5734800	73416000	75695000	79163000	59498000	69264000	77046000	99149000	59823000	87348000	88620000	95348000
GL50803_14796-t26_1-p1|GL50803_14796-t26_1		GL50803_14796-t26_1-p1|GL50803_14796-t26_1	GL50803_14796-t26_1-p1|GL50803_14796-t26_1	gene=GL50803_14796, organism=Giardia_Assemblage_A_isolate_WB, gene_product=hypothetical protein, transcript_product=hypothetical protein, location=GLCHR04:1337410-1339833(-), protein_length=807, sequence_SO=chromosome, SO=protein_coding, is_pseudo=false	1	3	8.1	90.308	807	0	10.072	8//1	9//0	281690000	35	19			-1	8048300	88294	443410	485380	249800	64030	321490	136840	223970	114970	635360	593780	433380	618230	679970	458810	468990	1675500	356120	7010600	9771200	7369800	10179000	6503600	8339300	10096000	7749900	8948500	9927900	9366400
GL50803_14800-t26_1-p1|GL50803_14800-t26_1		GL50803_14800-t26_1-p1|GL50803_14800-t26_1	GL50803_14800-t26_1-p1|GL50803_14800-t26_1	gene=GL50803_14800, organism=Giardia_Assemblage_A_isolate_WB, gene_product=Protein 21.1, transcript_product=Protein 21.1, location=GLCHR01:435178-436386(+), protein_length=402, sequence_SO=chromosome, SO=protein_coding, is_pseudo=false	1	11	39.1	43.686	402	0	122.34	9//0	9//0	2939600000	15	102			-1	195970000	10328000	10362000	11292000	6287300	7098100	7753500	11113000	8968700	7592500	14603000	14683000	10722000	15695000	11960000	13574000	11371000	10812000	11759000	121010000	136210000	136390000	122970000	119760000	130800000	116810000	139510000	141730000	126760000	122530000
GL50803_14827-t26_1-p1|GL50803_14827-t26_1		GL50803_14827-t26_1-p1|GL50803_14827-t26_1	GL50803_14827-t26_1-p1|GL50803_14827-t26_1	gene=GL50803_14827, organism=Giardia_Assemblage_A_isolate_WB, gene_product=Ribosomal protein S11, transcript_product=Ribosomal protein S11, location=GLCHR02:38668-39132(-), protein_length=154, sequence_SO=chromosome, SO=protein_coding, is_pseudo=false	1	12	59.1	18.064	154	0	120.4	9//0	9//0	30200000000	9	344			-1	3355600000	123400000	129490000	117980000	101880000	97319000	104160000	107580000	99692000	93580000	278840000	297870000	288510000	280180000	280380000	260520000	210440000	247040000	236750000	1049700000	1093300000	1078000000	1066100000	1067900000	1136300000	956320000	883320000	993680000	1123800000	1253200000
GL50803_14841-t26_1-p1|GL50803_14841-t26_1		GL50803_14841-t26_1-p1|GL50803_14841-t26_1	GL50803_14841-t26_1-p1|GL50803_14841-t26_1	gene=GL50803_14841, organism=Giardia_Assemblage_A_isolate_WB, gene_product=Phosphoglycolate phosphatase, transcript_product=Phosphoglycolate phosphatase, location=GLCHR05:1404045-1404737(+), protein_length=230, sequence_SO=chromosome, SO=protein_coding, is	1	8	63	25.58	230	0	32.701	8//1	8//1	1073600000	10	35			-1	107360000	3237900	3095600	217070	2106100	1770400	1442200	3087800	2762800	1433400	8270100	499950	25741000	13664000	11406000	3891100	13800000	4941200	5998700	37235000	33941000	17529000	59321000	30888000	37750000	41238000	80310000		19468000	17820000
GL50803_14843-t26_1-p1|GL50803_14843-t26_1		GL50803_14843-t26_1-p1|GL50803_14843-t26_1	GL50803_14843-t26_1-p1|GL50803_14843-t26_1	gene=GL50803_14843, organism=Giardia_Assemblage_A_isolate_WB, gene_product=Chaperone protein dnaJ, transcript_product=Chaperone protein dnaJ, location=GLCHR05:1406998-1408710(+), protein_length=570, sequence_SO=chromosome, SO=protein_coding, is_pseudo=fals	1	4	8.9	64.46	570	0.0035821	1.4541	2//0	4//1	126240000	33	5			-1	3825500										1195900	797750	1283300						548480										19961000	13044000
GL50803_14846-t26_1-p1|GL50803_14846-t26_1		GL50803_14846-t26_1-p1|GL50803_14846-t26_1	GL50803_14846-t26_1-p1|GL50803_14846-t26_1	gene=GL50803_14846, organism=Giardia_Assemblage_A_isolate_WB, gene_product=hypothetical protein, transcript_product=hypothetical protein, location=GLCHR05:1422292-1425426(-), protein_length=1044, sequence_SO=chromosome, SO=protein_coding, is_pseudo=false	1	3	5.1	116.96	1044	0	8.0323	5//3	4//4	139930000	53	7			-1	2640300	184240		257130	331370	237600	38266	73882	73158	817590		45994	95440	122850	125740	116090	81568		39325	5770000		13172000	9320900	10510000	7557900	10635000	14285000	11127000		4125400
GL50803_14850-t26_1-p1|GL50803_14850-t26_1		GL50803_14850-t26_1-p1|GL50803_14850-t26_1	GL50803_14850-t26_1-p1|GL50803_14850-t26_1	gene=GL50803_14850, organism=Giardia_Assemblage_A_isolate_WB, gene_product=hypothetical protein, transcript_product=hypothetical protein, location=GLCHR02:1449793-1450605(-), protein_length=270, sequence_SO=chromosome, SO=protein_coding, is_pseudo=false	1	5	37	29.873	270	0	122.56	9//0	8//1	1086300000	9	58			-1	120700000	6837500	5510100	4903500	2918700	2380700	2707600	2900100	1843400	4733300	1606800	8192900	6456600	13657000	12151000	15222000	8122000	9146100	11407000	53476000	34022000	38187000	48251000	30382000	45322000	41286000	32755000	48779000	16249000	25616000
GL50803_14856-t26_1-p1|GL50803_14856-t26_1		GL50803_14856-t26_1-p1|GL50803_14856-t26_1	GL50803_14856-t26_1-p1|GL50803_14856-t26_1	gene=GL50803_14856, organism=Giardia_Assemblage_A_isolate_WB, gene_product=Signal recognition particle receptor, transcript_product=Signal recognition particle receptor, location=GLCHR05:2211600-2213315(+), protein_length=571, sequence_SO=chromosome, SO=pr	1	7	16.1	62.711	571	0	38.184	9//0	9//0	1297500000	32	75			-1	40546000	1966800	1909700	1592500	1035900	1323300	1013700	1494900	1260000	943720	3569800	3282600	3668800	3444000	2950300	1893700	2496300	3058300	3642200	55862000	57302000	56870000	44678000	59283000	47553000	55794000	53747000	48286000	58663000	50971000
GL50803_14859-t26_1-p1|GL50803_14859-t26_1		GL50803_14859-t26_1-p1|GL50803_14859-t26_1	GL50803_14859-t26_1-p1|GL50803_14859-t26_1	gene=GL50803_14859, organism=Giardia_Assemblage_A_isolate_WB, gene_product=Protein 21.1, transcript_product=Protein 21.1, location=GLCHR05:2201241-2204018(+), protein_length=925, sequence_SO=chromosome, SO=protein_coding, is_pseudo=false	1	67	75.5	102.71	925	0	323.31	9//0	9//0	86439000000	52	1509			-1	1662300000	69163000	71323000	64405000	55801000	46315000	52662000	59420000	67277000	57808000	150210000	126590000	137020000	132300000	122630000	122530000	106930000	113010000	106890000	3558900000	3547700000	3652400000	3466800000	3590800000	3592500000	3356700000	3333500000	3490500000	3048600000	3253700000
GL50803_14868-t26_1-p1|GL50803_14868-t26_1		GL50803_14868-t26_1-p1|GL50803_14868-t26_1	GL50803_14868-t26_1-p1|GL50803_14868-t26_1	gene=GL50803_14868, organism=Giardia_Assemblage_A_isolate_WB, gene_product=hypothetical protein, transcript_product=hypothetical protein, location=GLCHR05:2799375-2800898(+), protein_length=507, sequence_SO=chromosome, SO=protein_coding, is_pseudo=false	1	2	3	54.944	507	0.0024631	2.3316	3//5	7//2	144040000	16	9			-1	9002500	390190	504790	312310	284820	317700		447160	348570	372560	978430	680770	625080	752500	833260	726960	699460		727940	6343100	8001200	5554700	5491800	6487400		7412700	5944900	6621100	7234300	5081400
GL50803_14872-t26_1-p1|GL50803_14872-t26_1		GL50803_14872-t26_1-p1|GL50803_14872-t26_1	GL50803_14872-t26_1-p1|GL50803_14872-t26_1	gene=GL50803_14872, organism=Giardia_Assemblage_A_isolate_WB, gene_product=Protein 21.1, transcript_product=Protein 21.1, location=GLCHR05:2791061-2794816(+), protein_length=1251, sequence_SO=chromosome, SO=protein_coding, is_pseudo=false	1	10	13.6	137.38	1251	0	23.81	9//0	9//0	1069900000	61	51			-1	17539000	1076300	1013500	1025600	809250	947640	810760	856880	1016600	709540	1397500	773670	2031600	1890500	296640	533590	691230	425930	1232700	50372000	40103000	52864000	50392000	61645000	45613000	47557000	60246000	45495000	40960000	44747000
GL50803_14874-t26_1-p1|GL50803_14874-t26_1		GL50803_14874-t26_1-p1|GL50803_14874-t26_1	GL50803_14874-t26_1-p1|GL50803_14874-t26_1	gene=GL50803_14874, organism=Giardia_Assemblage_A_isolate_WB, gene_product=hypothetical protein, transcript_product=hypothetical protein, location=GLCHR05:2781703-2782272(-), protein_length=189, sequence_SO=chromosome, SO=protein_coding, is_pseudo=false	1	5	31.7	21.452	189	0	124.7	9//0	9//0	2472600000	13	55			-1	190200000	5194800	4519600	6662300	6831500	6831700	7010500	8258800	4605500	9073100	12671000	15102000	16790000	14568000	14652000	12298000	15698000	15310000	14126000	98908000	87076000	96086000	107050000	111110000	108870000	90013000	90365000	118320000	100160000	82600000
GL50803_14895-t26_1-p1|GL50803_14895-t26_1		GL50803_14895-t26_1-p1|GL50803_14895-t26_1	GL50803_14895-t26_1-p1|GL50803_14895-t26_1	gene=GL50803_14895, organism=Giardia_Assemblage_A_isolate_WB, gene_product=Spindle pole protein, putative, transcript_product=Spindle pole protein, putative, location=GLCHR05:2766561-2768507(+), protein_length=648, sequence_SO=chromosome, SO=protein_coding	1	21	45.8	72.162	648	0	125.82	9//0	9//0	2972800000	34	107			-1	87436000	3883000	2673300	4230600	3772500	2556200	3001600	3345600	3587000	4121100	7712500	5595000	3158600	7390200	7977100	7768400	4593000	6534500	5535500	114820000	117910000	115120000	139550000	90139000	126280000	95415000	112940000	106250000	120590000	136490000
GL50803_14906-t26_1-p1|GL50803_14906-t26_1		GL50803_14906-t26_1-p1|GL50803_14906-t26_1	GL50803_14906-t26_1-p1|GL50803_14906-t26_1	gene=GL50803_14906, organism=Giardia_Assemblage_A_isolate_WB, gene_product=hypothetical protein, transcript_product=hypothetical protein, location=GLCHR05:3366209-3367645(+), protein_length=478, sequence_SO=chromosome, SO=protein_coding, is_pseudo=false	1	2	5.2	51.841	478	0.0099299	0.98691	1//0	4//3	560430000	21	5			-1	26687000								1652900		5034400	3025400	3960800	1323600	4397200	3791600		3501100									34384000		45319000	30383000
GL50803_14921-t26_1-p1|GL50803_14921-t26_1		GL50803_14921-t26_1-p1|GL50803_14921-t26_1	GL50803_14921-t26_1-p1|GL50803_14921-t26_1	gene=GL50803_14921, organism=Giardia_Assemblage_A_isolate_WB, gene_product=hypothetical protein, transcript_product=hypothetical protein, location=GLCHR05:2413100-2414596(+), protein_length=498, sequence_SO=chromosome, SO=protein_coding, is_pseudo=false	1	19	49.8	54.843	498	0	194.7	9//0	9//0	5218500000	29	216			-1	179950000	8358000	8439000	7029700	7030500	6608700	7498200	6811600	6548800	7018400	16017000	16489000	15611000	10492000	11523000	13186000	11259000	9303100	10724000	200180000	213880000	206530000	199330000	195030000	222620000	198540000	210570000	211890000	252890000	243010000
GL50803_14926-t26_1-p1|GL50803_14926-t26_1		GL50803_14926-t26_1-p1|GL50803_14926-t26_1	GL50803_14926-t26_1-p1|GL50803_14926-t26_1	gene=GL50803_14926, organism=Giardia_Assemblage_A_isolate_WB, gene_product=Protein 21.1, transcript_product=Protein 21.1, location=GLCHR03:1832492-1833241(-), protein_length=249, sequence_SO=chromosome, SO=protein_coding, is_pseudo=false	1	4	29.7	27.645	249	0	10.625	4//5	2//6	255070000	14	7			-1	18219000	1035800	1372100	839060	715620	830180	310470	1434100	1205300	1123600	689310	2048200	529930	1757700	1544900	1197900	777530	807430		12692000	9588900	7358900	10533000	9787900	9214800	17732000	13082000	14978000	7780400	13997000
GL50803_14934-t26_1-p1|GL50803_14934-t26_1		GL50803_14934-t26_1-p1|GL50803_14934-t26_1	GL50803_14934-t26_1-p1|GL50803_14934-t26_1	gene=GL50803_14934, organism=Giardia_Assemblage_A_isolate_WB, gene_product=Kinase, NEK, transcript_product=Kinase, NEK, location=GLCHR04:1001422-1005954(+), protein_length=1510, sequence_SO=chromosome, SO=protein_coding, is_pseudo=false	1	3	2.7	164.61	1510	0.0093897	1.0877	8//1	7//2	950490000	74	6			-1	12845000	108550	454670	73667	488240	373260	370450	644470	506040	692650	976690	835570	802930	1359000	1120500	1239000	974170	727200	1097500	37118000	29553000	30053000	40638000	37329000	30132000	48779000	40593000	42641000	36616000	32804000
GL50803_14938-t26_1-p1|GL50803_14938-t26_1		GL50803_14938-t26_1-p1|GL50803_14938-t26_1	GL50803_14938-t26_1-p1|GL50803_14938-t26_1	gene=GL50803_14938, organism=Giardia_Assemblage_A_isolate_WB, gene_product=Ribosomal protein L12, transcript_product=Ribosomal protein L12, location=GLCHR02:1255997-1256545(+), protein_length=182, sequence_SO=chromosome, SO=protein_coding, is_pseudo=false	1	11	71.4	19.571	182	0	77.249	9//0	9//0	30340000000	12	318			-1	2528300000	81719000	81772000	79060000	61610000	68281000	64531000	109500000	81659000	64317000	223850000	211570000	147660000	226820000	225060000	218470000	134260000	228150000	220040000	1080100000	1071900000	1062900000	1028500000	1136400000	1080700000	1098600000	1124200000	1154100000	1124300000	1220700000
GL50803_14939-t26_1-p1|GL50803_14939-t26_1		GL50803_14939-t26_1-p1|GL50803_14939-t26_1	GL50803_14939-t26_1-p1|GL50803_14939-t26_1	gene=GL50803_14939, organism=Giardia_Assemblage_A_isolate_WB, gene_product=hypothetical protein, transcript_product=hypothetical protein, location=GLCHR02:1259282-1260226(-), protein_length=314, sequence_SO=chromosome, SO=protein_coding, is_pseudo=false	1	2	9.6	34.747	314	0	3.1109	0//0	2//0	38457000	15	2			-1	2563800															1777300			786530
GL50803_14940-t26_1-p1|GL50803_14940-t26_1		GL50803_14940-t26_1-p1|GL50803_14940-t26_1	GL50803_14940-t26_1-p1|GL50803_14940-t26_1	gene=GL50803_14940, organism=Giardia_Assemblage_A_isolate_WB, gene_product=hypothetical protein, transcript_product=hypothetical protein, location=GLCHR02:1262747-1264576(-), protein_length=609, sequence_SO=chromosome, SO=protein_coding, is_pseudo=false	1	3	6.4	68.16	609	0	6.2791	1//0	3//1	69276000	28	3			-1	2474100	305330									862680			470590			389490	446040											9561200
GL50803_14950-t26_1-p1|GL50803_14950-t26_1		GL50803_14950-t26_1-p1|GL50803_14950-t26_1	GL50803_14950-t26_1-p1|GL50803_14950-t26_1	gene=GL50803_14950, organism=Giardia_Assemblage_A_isolate_WB, gene_product=hypothetical protein, transcript_product=hypothetical protein, location=GLCHR04:1905003-1908296(+), protein_length=1097, sequence_SO=chromosome, SO=protein_coding, is_pseudo=false	1	2	2	121.4	1097	0.0030432	2.0658	2//1	2//0	26157000	53	4			-1	493540			184210		309330																10481000		20660000
GL50803_14961-t26_1-p1|GL50803_14961-t26_1		GL50803_14961-t26_1-p1|GL50803_14961-t26_1	GL50803_14961-t26_1-p1|GL50803_14961-t26_1	gene=GL50803_14961, organism=Giardia_Assemblage_A_isolate_WB, gene_product=Vacuolar ATP synthase subunit H, transcript_product=Vacuolar ATP synthase subunit H, location=GLCHR01:976410-978002(+), protein_length=530, sequence_SO=chromosome, SO=protein_coding	1	18	43.6	59.414	530	0	97.081	9//0	9//0	6265200000	32	176			-1	195790000	6855000	7088700	6376100	5594900	5378400	5207900	6392600	6079600	5481000	16477000	17379000	12398000	18882000	14990000	18158000	14564000	14843000	13644000	196230000	223350000	222170000	215560000	222870000	233530000	258720000	236660000	238680000	255900000	223980000
GL50803_14963-t26_1-p1|GL50803_14963-t26_1		GL50803_14963-t26_1-p1|GL50803_14963-t26_1	GL50803_14963-t26_1-p1|GL50803_14963-t26_1	gene=GL50803_14963, organism=Giardia_Assemblage_A_isolate_WB, gene_product=hypothetical protein, transcript_product=hypothetical protein, location=GLCHR04:1031527-1034124(+), protein_length=865, sequence_SO=chromosome, SO=protein_coding, is_pseudo=false	1	15	29.1	96.759	865	0	106.98	9//0	9//0	3222400000	49	109			-1	65763000	2236400	2025400	2744600	1240500	1010600	1434900	3435700	3479900	3962800	6334800	6472600	5714400	6247300	3214800	3980100	4033700	5475000	2719400	126160000	116410000	140140000	88945000	107180000	86171000	138040000	153680000	139900000	131590000	169970000
GL50803_14967-t26_1-p1|GL50803_14967-t26_1		GL50803_14967-t26_1-p1|GL50803_14967-t26_1	GL50803_14967-t26_1-p1|GL50803_14967-t26_1	gene=GL50803_14967, organism=Giardia_Assemblage_A_isolate_WB, gene_product=hypothetical protein, transcript_product=hypothetical protein, location=GLCHR02:1405473-1406174(-), protein_length=233, sequence_SO=chromosome, SO=protein_coding, is_pseudo=false	1	3	35.6	25.824	233	0	16.668	9//0	2//0	415840000	11	14			-1	37803000	3265700	3642800	3582200	2619500	3346000	2775900	4232700	4882100	2362900		4081100		3012400						34067000	36319000	36952000	33432000	45200000	37290000	44341000	54514000	37909000		28207000
GL50803_14971-t26_1-p1|GL50803_14971-t26_1		GL50803_14971-t26_1-p1|GL50803_14971-t26_1	GL50803_14971-t26_1-p1|GL50803_14971-t26_1	gene=GL50803_14971, organism=Giardia_Assemblage_A_isolate_WB, gene_product=hypothetical protein, transcript_product=hypothetical protein, location=GLCHR02:1420501-1422591(+), protein_length=696, sequence_SO=chromosome, SO=protein_coding, is_pseudo=false	1	16	39.8	76.284	696	0	52.133	9//0	9//0	2060200000	36	66			-1	57228000	3622600	3084900	3394700	4303800	2667000	2933600	3846800	2830900	2697400	3386700	5000700		7008700		2728400	3178000	2655200	3888700	117500000	127340000	128150000	146450000	136880000	119590000	118190000	107250000	85559000	68897000	99381000
GL50803_14972-t26_1-p1|GL50803_14972-t26_1		GL50803_14972-t26_1-p1|GL50803_14972-t26_1	GL50803_14972-t26_1-p1|GL50803_14972-t26_1	gene=GL50803_14972, organism=Giardia_Assemblage_A_isolate_WB, gene_product=hypothetical protein, transcript_product=hypothetical protein, location=GLCHR02:1424036-1427281(-), protein_length=1081, sequence_SO=chromosome, SO=protein_coding, is_pseudo=false	1	6	11.7	120.26	1081	0	42.505	6//1	7//1	1076800000	50	18			-1	21535000	384170	272820	523360	73369	1099200		1768400		369080	364800		2922300	2266600	1581200	2871100	2686700	1994400	2357500	49013000	40243000	46272000	41792000	62161000		74727000		38037000	36916000
GL50803_14983-t26_1-p1|GL50803_14983-t26_1		GL50803_14983-t26_1-p1|GL50803_14983-t26_1	GL50803_14983-t26_1-p1|GL50803_14983-t26_1	gene=GL50803_14983, organism=Giardia_Assemblage_A_isolate_WB, gene_product=Cathepsin L precursor, transcript_product=Cathepsin L precursor, location=GLCHR04:1520910-1522643(+), protein_length=577, sequence_SO=chromosome, SO=protein_coding, is_pseudo=false	1	6	18.7	65.177	577	0	69.442	9//0	9//0	1407400000	26	51			-1	54130000	2671400	3396400	2116000	1133800	1950000	1967300	1749500	2723400	2849300	3843600	3125500	3507400	3681000	4025700	3166700	3585900	5214500	3422600	61099000	58868000	55953000	62632000	51158000	53509000	55987000	56245000	76632000	49496000	42468000
GL50803_14993-t26_1-p1|GL50803_14993-t26_1		GL50803_14993-t26_1-p1|GL50803_14993-t26_1	GL50803_14993-t26_1-p1|GL50803_14993-t26_1	gene=GL50803_14993, organism=Giardia_Assemblage_A_isolate_WB, gene_product=Pyrophosphate-fructose 6-phosphate 1-phosphotransferase alpha subunit, transcript_product=Pyrophosphate-fructose 6-phosphate 1-phosphotransferase alpha subunit, location=GLCHR05:390	1	35	73.7	59.963	544	0	323.31	9//0	9//0	42886000000	26	795			-1	1649500000	65586000	67698000	62162000	48748000	49946000	43948000	58005000	56677000	58666000	157170000	134020000	132440000	125570000	121120000	121070000	124560000	114120000	107950000	1706400000	1778700000	1721600000	1663000000	1644100000	1570600000	1592800000	1652000000	1630600000	1751500000	1684500000
GL50803_14997-t26_1-p1|GL50803_14997-t26_1		GL50803_14997-t26_1-p1|GL50803_14997-t26_1	GL50803_14997-t26_1-p1|GL50803_14997-t26_1	gene=GL50803_14997, organism=Giardia_Assemblage_A_isolate_WB, gene_product=hypothetical protein, transcript_product=hypothetical protein, location=GLCHR02:538817-541312(-), protein_length=831, sequence_SO=chromosome, SO=protein_coding, is_pseudo=false	1	5	4.9	93.209	831	0	14.118	4//0	9//0	134170000	43	16			-1	3120200										852460		441220	174570		209420	697860	204290	540410										8264200
GL50803_14999-t26_1-p1|GL50803_14999-t26_1		GL50803_14999-t26_1-p1|GL50803_14999-t26_1	GL50803_14999-t26_1-p1|GL50803_14999-t26_1	gene=GL50803_14999, organism=Giardia_Assemblage_A_isolate_WB, gene_product=hypothetical protein, transcript_product=hypothetical protein, location=GLCHR02:544111-545505(+), protein_length=464, sequence_SO=chromosome, SO=protein_coding, is_pseudo=false	1	3	10.1	50.307	464	0	7.2999	9//0	8//0	281180000	27	19			-1	10414000	463350	373530	497300	580890	324640		244210	388200	379200		815820	1075900	1351200	841960	901070	916900	1260000		12511000	10165000	14414000	19198000	11046000		6875200	10895000	11261000		10438000
GL50803_15004-t26_1-p1|GL50803_15004-t26_1		GL50803_15004-t26_1-p1|GL50803_15004-t26_1	GL50803_15004-t26_1-p1|GL50803_15004-t26_1	gene=GL50803_15004, organism=Giardia_Assemblage_A_isolate_WB, gene_product=NADPH oxidoreductase, putative, transcript_product=NADPH oxidoreductase, putative, location=GLCHR05:4110249-4110743(-), protein_length=164, sequence_SO=chromosome, SO=protein_coding	1	3	41.5	18.609	164	0	12.448	9//0	9//0	377390000	9	31			-1	41932000	868600	1820900	2254000	1799600		734830	2708200	2487000	2101600	4483200		4837500	1473300	4766400	3870800	2841200	1951300	2933400	17274000	12912000	18260000	16797000		18658000	20361000	19242000	16752000	16002000
GL50803_15022-t26_1-p1|GL50803_15022-t26_1		GL50803_15022-t26_1-p1|GL50803_15022-t26_1	GL50803_15022-t26_1-p1|GL50803_15022-t26_1	gene=GL50803_15022, organism=Giardia_Assemblage_A_isolate_WB, gene_product=hypothetical protein, transcript_product=hypothetical protein, location=GLCHR05:2190478-2191845(-), protein_length=455, sequence_SO=chromosome, SO=protein_coding, is_pseudo=false	1	2	11.2	50.646	455	0	10.872	3//0	5//0	105140000	13	9			-1	8087900	962160	584300		799040								685100	2525400	1076700	890260	564910			6089700	9151600		10329000
GL50803_15035-t26_1-p1|GL50803_15035-t26_1		GL50803_15035-t26_1-p1|GL50803_15035-t26_1	GL50803_15035-t26_1-p1|GL50803_15035-t26_1	gene=GL50803_15035, organism=Giardia_Assemblage_A_isolate_WB, gene_product=Kinase, NEK-like, transcript_product=Kinase, NEK-like, location=GLCHR04:9385-10986(+), protein_length=533, sequence_SO=chromosome, SO=protein_coding, is_pseudo=false	1	13	43.7	59.21	533	0	131.09	9//0	9//0	2960700000	26	99			-1	113870000	4810900	5237000	4920700	2149000	4097300	3862300	3533700	3782000	3816600	10409000	8006200	8575000	10259000	8724000	7308100	9587300	5303600	9492500	142240000	112210000	130910000	98529000	105360000	111410000	123880000	131350000	112450000	115340000	114110000
GL50803_15041-t26_1-p1|GL50803_15041-t26_1		GL50803_15041-t26_1-p1|GL50803_15041-t26_1	GL50803_15041-t26_1-p1|GL50803_15041-t26_1	gene=GL50803_15041, organism=Giardia_Assemblage_A_isolate_WB, gene_product=hypothetical protein, enzyme with a TIM-barrel fold, transcript_product=hypothetical protein, enzyme with a TIM-barrel fold, location=GLCHR04:17363-18055(-), protein_length=230, seq	1	3	21.7	25.145	230	0	24.364	3//6	5//4	175270000	15	9			-1	11685000	210940	176320	654480	1078700	3221400	207550	323480	376760	1241400	683340	425070		688840	461420	512620	527000	475860	419560	7848600	6906100	7760700	10639000	7149300	9634300	11780000	13341000	10224000	11934000	7494300
GL50803_15046-t26_1-p1|GL50803_15046-t26_1		GL50803_15046-t26_1-p1|GL50803_15046-t26_1	GL50803_15046-t26_1-p1|GL50803_15046-t26_1	gene=GL50803_15046, organism=Giardia_Assemblage_A_isolate_WB, gene_product=Ribosomal protein L26, transcript_product=Ribosomal protein L26, location=GLCHR04:25780-26187(+), protein_length=135, sequence_SO=chromosome, SO=protein_coding, is_pseudo=false	1	9	54.1	15.584	135	0	47.323	9//0	9//0	19271000000	6	237			-1	3211900000	119480000	127920000	126150000	102190000	85057000	118680000	104900000	103870000	102380000	210130000	258600000	244900000	273240000	236250000	238330000	259640000	247940000	252220000	785390000	776660000	803570000	681370000	792710000	744110000	701670000	687100000	704860000	662330000	792240000
GL50803_15048-t26_1-p1|GL50803_15048-t26_1		GL50803_15048-t26_1-p1|GL50803_15048-t26_1	GL50803_15048-t26_1-p1|GL50803_15048-t26_1	gene=GL50803_15048, organism=Giardia_Assemblage_A_isolate_WB, gene_product=ATP-dependent RNA helicase-like protein, transcript_product=ATP-dependent RNA helicase-like protein, location=GLCHR05:1698177-1700147(+), protein_length=656, sequence_SO=chromosome,	1	28	57	73.378	656	0	323.31	9//0	9//0	18765000000	37	397			-1	507170000	17201000	17205000	16791000	11193000	13456000	12301000	16226000	15664000	18232000	43945000	42705000	41670000	40325000	43999000	41726000	36356000	37706000	40473000	611950000	606110000	689020000	543910000	603790000	652520000	675170000	663180000	666670000	769450000	785480000
GL50803_15054-t26_1-p1|GL50803_15054-t26_1		GL50803_15054-t26_1-p1|GL50803_15054-t26_1	GL50803_15054-t26_1-p1|GL50803_15054-t26_1	gene=GL50803_15054, organism=Giardia_Assemblage_A_isolate_WB, gene_product=Kelch repeat-containing protein, transcript_product=Kelch repeat-containing protein, location=GLCHR05:1716052-1720596(-), protein_length=1514, sequence_SO=chromosome, SO=protein_cod	1	29	30.6	166.16	1514	0	128.04	9//0	9//0	5905800000	82	176			-1	72022000	2657700	2246200	1875300	1771200	2325800	1509300	2062500	2091500	1632100	7644800	7875800	5929400	5513400	6428400	7494800	4208700	4652700	4102300	175520000	185460000	199190000	204520000	220900000	185910000	203490000	193650000	217640000	255140000	244070000
GL50803_15090-t26_1-p1|GL50803_15090-t26_1		GL50803_15090-t26_1-p1|GL50803_15090-t26_1	GL50803_15090-t26_1-p1|GL50803_15090-t26_1	gene=GL50803_15090, organism=Giardia_Assemblage_A_isolate_WB, gene_product=L-serine dehydratase, transcript_product=L-serine dehydratase, location=GLCHR03:1193311-1194861(+), protein_length=516, sequence_SO=chromosome, SO=protein_coding, is_pseudo=false	1	14	52.7	56.036	516	0	164.12	9//0	9//0	5367600000	20	141			-1	268380000	8404200	9103600	6987800	5030000	6752900	6581900	6091700	10342000	5838800	21401000	15350000	26858000	26847000	28843000	23263000	26790000	17002000	16893000	182160000	152950000	167290000	160190000	196460000	178080000	195830000	202610000	200920000	193460000	207160000
GL50803_15097-t26_1-p1|GL50803_15097-t26_1		GL50803_15097-t26_1-p1|GL50803_15097-t26_1	GL50803_15097-t26_1-p1|GL50803_15097-t26_1	gene=GL50803_15097, organism=Giardia_Assemblage_A_isolate_WB, gene_product=Alpha-14 giardin, transcript_product=Alpha-14 giardin, location=GLCHR02:1108494-1109507(-), protein_length=337, sequence_SO=chromosome, SO=protein_coding, is_pseudo=false	1	24	70.6	38.584	337	0	237.1	9//0	9//0	17523000000	21	443			-1	834420000	29825000	28021000	22722000	19736000	22458000	20157000	27344000	32515000	23084000	78274000	97822000	75334000	65421000	58781000	58060000	55667000	63728000	55473000	645310000	701900000	666900000	605160000	597880000	630340000	757970000	689380000	697720000	613730000	675690000
GL50803_15099-t26_1-p1|GL50803_15099-t26_1		GL50803_15099-t26_1-p1|GL50803_15099-t26_1	GL50803_15099-t26_1-p1|GL50803_15099-t26_1	gene=GL50803_15099, organism=Giardia_Assemblage_A_isolate_WB, gene_product=20S proteasome alpha subunit 4, transcript_product=20S proteasome alpha subunit 4, location=GLCHR05:1198637-1199281(+), protein_length=214, sequence_SO=chromosome, SO=protein_coding	1	8	52.8	23.203	214	0	143.53	9//0	9//0	4257800000	10	104			-1	425780000	16076000	17182000	14982000	8695800	14100000	9096300	14586000	21194000	13501000	40516000	40453000	29527000	33651000	30007000	39487000	23619000	25130000	33975000	146180000	143040000	131720000	131000000	173670000	118560000	181170000	157640000	162820000	188330000	203590000
GL50803_15101-t26_1-p1|GL50803_15101-t26_1		GL50803_15101-t26_1-p1|GL50803_15101-t26_1	GL50803_15101-t26_1-p1|GL50803_15101-t26_1	gene=GL50803_15101, organism=Giardia_Assemblage_A_isolate_WB, gene_product=Alpha-17 giardin, transcript_product=Alpha-17 giardin, location=GLCHR05:1189154-1190086(+), protein_length=310, sequence_SO=chromosome, SO=protein_coding, is_pseudo=false	1	7	35.2	34.646	310	0	38.512	9//0	8//0	496840000	21	27			-1	23659000	1560600	868580	1861600	966240	538910	1041400	1182800	2730600	797790		1017300	826590	2932900	2837800	918670	2017800		1559400	25054000	22132000	19505000	21697000	31993000	27758000	24387000	20736000	27215000		22708000
GL50803_15104-t26_1-p1|GL50803_15104-t26_1		GL50803_15104-t26_1-p1|GL50803_15104-t26_1	GL50803_15104-t26_1-p1|GL50803_15104-t26_1	gene=GL50803_15104, organism=Giardia_Assemblage_A_isolate_WB, gene_product=Sec1, putative, transcript_product=Sec1, putative, location=GLCHR05:4399364-4401493(+), protein_length=709, sequence_SO=chromosome, SO=protein_coding, is_pseudo=false	1	7	21.2	78.68	709	0	24.523	6//2	7//1	321810000	26	20			-1	12377000	803800	841380	939360	521420	630080	143400	332670	363970		539490	732170		1325900	1266900		1223200	1753800	959760	14317000	17271000	9587200	19908000	16004000	10750000	17762000	22213000		14039000	16947000
GL50803_15106-t26_1-p1|GL50803_15106-t26_1		GL50803_15106-t26_1-p1|GL50803_15106-t26_1	GL50803_15106-t26_1-p1|GL50803_15106-t26_1	gene=GL50803_15106, organism=Giardia_Assemblage_A_isolate_WB, gene_product=Importin beta-3 subunit, transcript_product=Importin beta-3 subunit, location=GLCHR05:4410287-4413742(-), protein_length=1151, sequence_SO=chromosome, SO=protein_coding, is_pseudo=f	1	47	54.6	127.68	1151	0	323.31	9//0	9//0	35752000000	49	973			-1	729630000	26416000	25157000	22377000	18600000	18577000	17651000	24831000	27599000	19438000	60221000	69490000	53121000	75329000	62077000	65807000	42952000	47784000	52201000	1332700000	1397600000	1293500000	1182100000	1238500000	1202100000	1398900000	1389200000	1308800000	1265000000	1270600000
GL50803_15109-t26_1-p1|GL50803_15109-t26_1		GL50803_15109-t26_1-p1|GL50803_15109-t26_1	GL50803_15109-t26_1-p1|GL50803_15109-t26_1	gene=GL50803_15109, organism=Giardia_Assemblage_A_isolate_WB, gene_product=hypothetical protein, transcript_product=hypothetical protein, location=GLCHR05:1269548-1274134(+), protein_length=1528, sequence_SO=chromosome, SO=protein_coding, is_pseudo=false	1	3	3.6	167.22	1528	0	22.281	2//3	6//2	111580000	57	9			-1	1957500	49769		69084	56842				60605		255810	376670		225220	466910	206010			190550										7609500	12918000
GL50803_15124-t26_1-p1|GL50803_15124-t26_1		GL50803_15124-t26_1-p1|GL50803_15124-t26_1	GL50803_15124-t26_1-p1|GL50803_15124-t26_1	gene=GL50803_15124, organism=Giardia_Assemblage_A_isolate_WB, gene_product=Dynein light chain, transcript_product=Dynein light chain, location=GLCHR04:1860494-1860828(-), protein_length=100, sequence_SO=chromosome, SO=protein_coding, is_pseudo=false	1	4	41	11.342	100	0	13.212	9//0	9//0	1426200000	7	82			-1	203750000	10811000	10562000	8326200	8088300	8374100	9298300	9363500	10356000	10350000	20098000	16385000		13422000	15652000	15253000	13705000	14226000	9473800	64230000	65396000	68510000	60663000	66476000	78785000	73955000	67744000	70104000	51054000	53614000
GL50803_15127-t26_1-p1|GL50803_15127-t26_1		GL50803_15127-t26_1-p1|GL50803_15127-t26_1	GL50803_15127-t26_1-p1|GL50803_15127-t26_1	gene=GL50803_15127, organism=Giardia_Assemblage_A_isolate_WB, gene_product=Deoxyribose-phosphate aldolase lateral transfer candidate, transcript_product=Deoxyribose-phosphate aldolase lateral transfer candidate, location=GLCHR04:1847981-1848757(-), protein	1	12	69.4	27.293	258	0	323.31	9//0	9//0	13863000000	15	312			-1	924180000	31508000	35346000	34811000	31584000	29324000	26313000	40151000	40281000	32790000	61001000	60457000	67133000	79593000	71031000	65648000	67162000	75375000	74666000	536520000	505540000	601560000	554610000	537420000	498430000	590920000	556260000	538650000	451040000	472960000
GL50803_15139-t26_1-p1|GL50803_15139-t26_1		GL50803_15139-t26_1-p1|GL50803_15139-t26_1	GL50803_15139-t26_1-p1|GL50803_15139-t26_1	gene=GL50803_15139, organism=Giardia_Assemblage_A_isolate_WB, gene_product=hypothetical protein, transcript_product=hypothetical protein, location=GLCHR01:707935-708456(+), protein_length=173, sequence_SO=chromosome, SO=protein_coding, is_pseudo=false	1	3	22	19.433	173	0.0082401	1.1381	2//5	2//0	97059000	8	5			-1	12132000	1827700	1700500	1381300		1523800	1696400	1790600		2212100										14245000	13648000	12393000		16143000	15953000	14449000		20456000
GL50803_15148-t26_1-p1|GL50803_15148-t26_1		GL50803_15148-t26_1-p1|GL50803_15148-t26_1	GL50803_15148-t26_1-p1|GL50803_15148-t26_1	gene=GL50803_15148, organism=Giardia_Assemblage_A_isolate_WB, gene_product=Chaperone protein dnaJ, transcript_product=Chaperone protein dnaJ, location=GLCHR03:1879451-1881295(-), protein_length=614, sequence_SO=chromosome, SO=protein_coding, is_pseudo=fals	1	17	39.1	67.391	614	0	71.694	9//0	9//0	4752400000	34	165			-1	139780000	4070800	4318700	3833500	3278000	3057800	3529800	5101100	3773700	3112600	13536000	10531000	14330000	12482000	11598000	10839000	11745000	9971600	10668000	150910000	159930000	151330000	151000000	152570000	150830000	157230000	133160000	166980000	188030000	182130000
GL50803_15154-t26_1-p1|GL50803_15154-t26_1		GL50803_15154-t26_1-p1|GL50803_15154-t26_1	GL50803_15154-t26_1-p1|GL50803_15154-t26_1	gene=GL50803_15154, organism=Giardia_Assemblage_A_isolate_WB, gene_product=hypothetical protein, transcript_product=hypothetical protein, location=GLCHR01:1342845-1343474(-), protein_length=209, sequence_SO=chromosome, SO=protein_coding, is_pseudo=false	1	5	39.7	23.572	209	0	33.725	9//0	9//0	619740000	12	27			-1	51645000	665460	3249600	1938900	724850	1303100	863180	3676800	5122500	1815400	1464000	10332000	994660	7149300	3807500		2928600	4575500	1033600	23733000	25037000	19199000	31644000	17529000	39305000	33108000	42356000	18803000	24509000	25532000
GL50803_15156-t26_1-p1|GL50803_15156-t26_1		GL50803_15156-t26_1-p1|GL50803_15156-t26_1	GL50803_15156-t26_1-p1|GL50803_15156-t26_1	gene=GL50803_15156, organism=Giardia_Assemblage_A_isolate_WB, gene_product=SRP GTPase, transcript_product=SRP GTPase, location=GLCHR01:1352253-1353845(-), protein_length=530, sequence_SO=chromosome, SO=protein_coding, is_pseudo=false	1	6	29.4	58.668	530	0	46.191	9//0	8//0	731440000	27	45			-1	27090000	1639800	985850	1534100	1317300	971760	474890	889090	2032200	1035300	2049500	1611300	2147400	2971700	2111100	2447700	1893300		978120	28879000	19859000	33683000	27321000	31185000	20174000	36209000	37312000	28041000	36296000	21244000
GL50803_15196-t26_1-p1|GL50803_15196-t26_1		GL50803_15196-t26_1-p1|GL50803_15196-t26_1	GL50803_15196-t26_1-p1|GL50803_15196-t26_1	gene=GL50803_15196, organism=Giardia_Assemblage_A_isolate_WB, gene_product=NifU-like protein, transcript_product=NifU-like protein, location=GLCHR05:2598090-2598728(+), protein_length=212, sequence_SO=chromosome, SO=protein_coding, is_pseudo=false	1	5	37.7	23.081	212	0	70.837	9//0	9//0	1008800000	10	29			-1	100880000	7286100	4530000	5453300	3968200	4225700	2828200	4629300	5974600	5168300	2104500	7621100	5380800	10745000	7618400	7354100	5505800	3621200	6867700	65882000	47812000	61305000	58545000	57147000	43523000	58179000	74854000	59310000		29961000
GL50803_15204-t26_1-p1|GL50803_15204-t26_1		GL50803_15204-t26_1-p1|GL50803_15204-t26_1	GL50803_15204-t26_1-p1|GL50803_15204-t26_1	gene=GL50803_15204, organism=Giardia_Assemblage_A_isolate_WB, gene_product=ERP3, transcript_product=ERP3, location=GLCHR04:1367440-1368060(-), protein_length=206, sequence_SO=chromosome, SO=protein_coding, is_pseudo=false	1	4	21.4	22.772	206	0	18.354	2//6	9//0	698690000	10	23			-1	69869000	946150	1201400	1089100	1154600	778250	761440	1033100	868590		8381200	7323600	7963100	6783300	6793900	7126900	5708300	6385200	5571300										37736000	34775000
GL50803_15213-t26_1-p1|GL50803_15213-t26_1		GL50803_15213-t26_1-p1|GL50803_15213-t26_1	GL50803_15213-t26_1-p1|GL50803_15213-t26_1	gene=GL50803_15213, organism=Giardia_Assemblage_A_isolate_WB, gene_product=hypothetical protein, transcript_product=hypothetical protein, location=GLCHR01:1236163-1238016(+), protein_length=617, sequence_SO=chromosome, SO=protein_coding, is_pseudo=false	1	14	32.1	69.972	617	0	128.37	9//0	9//0	3677900000	27	120			-1	136220000	3431800	3452400	2709900	2311700	1938700	1688200	1832600	2328600	2339000	12989000	15061000	15550000	11165000	13319000	12134000	10793000	12089000	11086000	104620000	100420000	113030000	114580000	108320000	86312000	114660000	115700000	110800000	151210000	135140000
GL50803_15214-t26_1-p1|GL50803_15214-t26_1		GL50803_15214-t26_1-p1|GL50803_15214-t26_1	GL50803_15214-t26_1-p1|GL50803_15214-t26_1	gene=GL50803_15214, organism=Giardia_Assemblage_A_isolate_WB, gene_product=Ser/Thr phosphatase, transcript_product=Ser/Thr phosphatase, location=GLCHR01:1235058-1235984(-), protein_length=308, sequence_SO=chromosome, SO=protein_coding, is_pseudo=false	1	20	65.3	35.474	308	0	271.1	9//0	9//0	15057000000	17	319			-1	885720000	34463000	33234000	35880000	23231000	23657000	22240000	25187000	31783000	26135000	79807000	82691000	67254000	62582000	68600000	66259000	71066000	69090000	62559000	613340000	585020000	647020000	486550000	530910000	555130000	606950000	640790000	539860000	590100000	542680000
GL50803_15215-t26_1-p1|GL50803_15215-t26_1		GL50803_15215-t26_1-p1|GL50803_15215-t26_1	GL50803_15215-t26_1-p1|GL50803_15215-t26_1	gene=GL50803_15215, organism=Giardia_Assemblage_A_isolate_WB, gene_product=Phosphatase, transcript_product=Phosphatase, location=GLCHR01:1233981-1234913(-), protein_length=310, sequence_SO=chromosome, SO=protein_coding, is_pseudo=false	1	13	64.8	35.321	310	0	133.69	9//0	9//0	7677900000	18	234			-1	426550000	17123000	16640000	14153000	13671000	10412000	13808000	16918000	15890000	13931000	37464000	30719000	33992000	33829000	33462000	35223000	32544000	28034000	28736000	305290000	289090000	301360000	253680000	268810000	262550000	307380000	295660000	263220000	324010000	308920000
GL50803_15216-t26_1-p1|GL50803_15216-t26_1		GL50803_15216-t26_1-p1|GL50803_15216-t26_1	GL50803_15216-t26_1-p1|GL50803_15216-t26_1	gene=GL50803_15216, organism=Giardia_Assemblage_A_isolate_WB, gene_product=hypothetical protein, transcript_product=hypothetical protein, location=GLCHR01:1229818-1232910(-), protein_length=1030, sequence_SO=chromosome, SO=protein_coding, is_pseudo=false	1	5	8.7	114.61	1030	0	6.3279	5//3	5//4	203970000	56	14			-1	3642400	100080	102170	94196	23754		65371	64776	20575	55028	771230	347500	719500	165920	76151	56103	467830	456420	55797	8950100	9151200	6452900	5766600		4377900	8475100	4158900	7289100	5999800	11313000
GL50803_15218-t26_1-p1|GL50803_15218-t26_1		GL50803_15218-t26_1-p1|GL50803_15218-t26_1	GL50803_15218-t26_1-p1|GL50803_15218-t26_1	gene=GL50803_15218, organism=Giardia_Assemblage_A_isolate_WB, gene_product=WD-40 repeat protein, transcript_product=WD-40 repeat protein, location=GLCHR01:1219854-1222217(+), protein_length=787, sequence_SO=chromosome, SO=protein_coding, is_pseudo=false	1	16	40.2	83.799	787	0	171.35	9//0	9//0	8468000000	30	244			-1	282270000	12765000	13057000	11837000	8342400	9374700	7958400	13521000	12141000	12513000	22930000	22945000	18777000	20663000	21508000	22624000	16269000	17049000	17991000	333670000	343610000	347750000	312760000	320260000	351330000	366060000	373850000	374280000	325290000	339460000
GL50803_15228-t26_1-p1|GL50803_15228-t26_1		GL50803_15228-t26_1-p1|GL50803_15228-t26_1	GL50803_15228-t26_1-p1|GL50803_15228-t26_1	gene=GL50803_15228, organism=Giardia_Assemblage_A_isolate_WB, gene_product=Ribosomal protein S15A, transcript_product=Ribosomal protein S15A, location=GLCHR04:2164753-2165145(-), protein_length=130, sequence_SO=chromosome, SO=protein_coding, is_pseudo=fals	1	10	70	14.748	130	0	128.51	9//0	9//0	23423000000	9	522			-1	2602500000	68219000	67694000	71308000	65703000	53882000	64031000	75963000	76424000	73451000	260440000	277070000	244790000	265940000	177650000	216950000	188200000	186440000	168350000	587800000	620120000	609580000	664820000	582970000	652150000	729240000	766040000	743920000	1027100000	965370000
GL50803_15247-t26_1-p1|GL50803_15247-t26_1		GL50803_15247-t26_1-p1|GL50803_15247-t26_1	GL50803_15247-t26_1-p1|GL50803_15247-t26_1	gene=GL50803_15247, organism=Giardia_Assemblage_A_isolate_WB, gene_product=Grp94/Hsp90, transcript_product=Grp94/Hsp90, location=GLCHR01:748037-750670(+), protein_length=877, sequence_SO=chromosome, SO=protein_coding, is_pseudo=false	1	30	47	99.821	877	0	302.27	9//0	9//0	11417000000	43	405			-1	265510000	8922700	9772200	8178000	6930600	6632100	7147900	9674400	8472100	8390000	22014000	22443000	27640000	21628000	20719000	21571000	18176000	19318000	17884000	427610000	420850000	449700000	419740000	410880000	419040000	442300000	443590000	460210000	381070000	442610000
GL50803_15250-t26_1-p1|GL50803_15250-t26_1		GL50803_15250-t26_1-p1|GL50803_15250-t26_1;GL50803_41942-t26_1-p1|GL50803_41942-t26_1	GL50803_15250-t26_1-p1|GL50803_15250-t26_1;GL50803_41942-t26_1-p1|GL50803_41942-t26_1	gene=GL50803_15250, organism=Giardia_Assemblage_A_isolate_WB, gene_product=High cysteine membrane protein Group 6, transcript_product=High cysteine membrane protein Group 6, location=GLCHR05:923692-925563(+), protein_length=623, sequence_SO=chromosome, SO=	2	20	43.3	66.838	623	0	323.31	9//0	9//0	4683800000	26	185			-1;-1	180150000	13221000	13829000	14388000	11767000	11006000	12717000	1718800	2434900	3046100	8533800	11118000	11773000	11483000	11652000	11267000	11294000	8928900	9969500	296370000	292840000	319820000	328970000	315730000	347990000	91391000	95694000	106680000	169250000	156390000
GL50803_15251-t26_1-p1|GL50803_15251-t26_1		GL50803_15251-t26_1-p1|GL50803_15251-t26_1	GL50803_15251-t26_1-p1|GL50803_15251-t26_1	gene=GL50803_15251, organism=Giardia_Assemblage_A_isolate_WB, gene_product=hypothetical protein, transcript_product=hypothetical protein, location=AACB02000029_frag:2332-3216(+), protein_length=294, sequence_SO=contig, SO=protein_coding, is_pseudo=false	1	9	35.7	32.493	294	0	294.55	9//0	9//0	6741500000	13	129			-1	518580000	16255000	22977000	24830000	28744000	13239000	14443000	21993000	22150000	41623000	30102000	30798000	33048000	45135000	37528000	41892000	34697000	34022000	25101000	301190000	312640000	342620000	280110000	263810000	298270000	279130000	275050000	251330000	258700000	261010000
GL50803_15252-t26_1-p1|GL50803_15252-t26_1		GL50803_15252-t26_1-p1|GL50803_15252-t26_1	GL50803_15252-t26_1-p1|GL50803_15252-t26_1	gene=GL50803_15252, organism=Giardia_Assemblage_A_isolate_WB, gene_product=Ubiquitin-conjugating enzyme E2-17 kDa 3, transcript_product=Ubiquitin-conjugating enzyme E2-17 kDa 3, location=AACB02000029_frag:13985-14521(+), protein_length=178, sequence_SO=con	1	13	70.2	20.28	178	0	163.72	9//0	9//0	8128800000	7	169			-1	1161300000	47153000	46168000	41824000	30110000	34064000	33289000	37423000	43434000	36784000	90732000	93652000	115980000	140570000	96711000	78339000	63733000	66944000	64346000	291630000	306570000	315080000	252810000	314030000	293540000	323950000	304480000	325930000	285940000	308070000
GL50803_15260-t26_1-p1|GL50803_15260-t26_1		GL50803_15260-t26_1-p1|GL50803_15260-t26_1	GL50803_15260-t26_1-p1|GL50803_15260-t26_1	gene=GL50803_15260, organism=Giardia_Assemblage_A_isolate_WB, gene_product=Ribosomal protein S15, transcript_product=Ribosomal protein S15, location=GLCHR05:2468341-2468778(-), protein_length=145, sequence_SO=chromosome, SO=protein_coding, is_pseudo=false	1	6	38.6	16.692	145	0	58.504	9//0	9//0	13305000000	7	222			-1	1900700000	64042000	69281000	62667000	51324000	51180000	51456000	67225000	42836000	61913000	155990000	174520000	176790000	139640000	157490000	154020000	147040000	139290000	133970000	459360000	475690000	451090000	438780000	446450000	446010000	511550000	410970000	487450000	497780000	524570000
GL50803_15270-t26_1-p1|GL50803_15270-t26_1		GL50803_15270-t26_1-p1|GL50803_15270-t26_1	GL50803_15270-t26_1-p1|GL50803_15270-t26_1	gene=GL50803_15270, organism=Giardia_Assemblage_A_isolate_WB, gene_product=Ubiquitin protein, putative, transcript_product=Ubiquitin protein, putative, location=GLCHR04:1797981-1799477(-), protein_length=498, sequence_SO=chromosome, SO=protein_coding, is_p	1	8	27.1	55.606	498	0	189.69	9//0	9//0	2068900000	16	74			-1	129300000	5489200	5102800	5534200	4837500	3864500	3853300	5215400	6183200	4969900	9695400	11409000	13018000	10896000	10084000	5019200	8874400	7296800	7961200	75359000	78981000	84747000	79626000	75836000	71076000	90969000	98605000	102390000	89998000	89261000
GL50803_15297-t26_1-p1|GL50803_15297-t26_1		GL50803_15297-t26_1-p1|GL50803_15297-t26_1	GL50803_15297-t26_1-p1|GL50803_15297-t26_1	gene=GL50803_15297, organism=Giardia_Assemblage_A_isolate_WB, gene_product=Ribokinase, transcript_product=Ribokinase, location=GLCHR01:1309712-1310746(+), protein_length=344, sequence_SO=chromosome, SO=protein_coding, is_pseudo=false	1	20	66.3	36.623	344	0	290.97	9//0	9//0	21641000000	23	367			-1	940910000	40733000	42553000	39034000	36202000	31740000	30479000	33313000	33625000	35251000	73038000	76125000	71421000	69870000	74055000	61430000	63416000	63926000	64700000	946660000	982060000	955500000	883230000	871880000	839390000	859680000	822270000	870310000	758880000	809390000
GL50803_15304-t26_1-p1|GL50803_15304-t26_1		GL50803_15304-t26_1-p1|GL50803_15304-t26_1	GL50803_15304-t26_1-p1|GL50803_15304-t26_1	gene=GL50803_15304, organism=Giardia_Assemblage_A_isolate_WB, gene_product=Protein 21.1, transcript_product=Protein 21.1, location=GLCHR01:1167016-1171590(-), protein_length=1524, sequence_SO=chromosome, SO=protein_coding, is_pseudo=false	1	6	7.8	166.27	1524	0	14.645	9//0	9//0	1451800000	65	40			-1	22336000	856520	759030	421030	99032	264100	125920	847540	564320	696710	3871800	3871600	5091600	1136400	1283500	731720	188690	1273700	252610	42930000	42797000	28396000	13781000	29115000	23842000	50699000	33861000	41825000	134940000	122010000
GL50803_15305-t26_1-p1|GL50803_15305-t26_1		GL50803_15305-t26_1-p1|GL50803_15305-t26_1	GL50803_15305-t26_1-p1|GL50803_15305-t26_1	gene=GL50803_15305, organism=Giardia_Assemblage_A_isolate_WB, gene_product=Hydroxyacylglutathione hydrolase, transcript_product=Hydroxyacylglutathione hydrolase, location=GLCHR01:1171587-1172261(-), protein_length=224, sequence_SO=chromosome, SO=protein_co	1	2	13.4	24.797	224	0	18.612	9//0	5//2	416210000	10	17			-1	41621000	1680800	2095700	1515800	1197100	1349200	1471800	1957100	1489900			4241100	5823700	2976400	3543500		2446500	4553400	5279200	16778000	21084000	16243000	14627000	16971000	18757000	20369000	15458000			20352000
GL50803_15310-t26_1-p1|GL50803_15310-t26_1		GL50803_15310-t26_1-p1|GL50803_15310-t26_1	GL50803_15310-t26_1-p1|GL50803_15310-t26_1	gene=GL50803_15310, organism=Giardia_Assemblage_A_isolate_WB, gene_product=hypothetical protein, transcript_product=hypothetical protein, location=GLCHR05:2711005-2713206(-), protein_length=733, sequence_SO=chromosome, SO=protein_coding, is_pseudo=false	1	8	14.7	78.415	733	0	32.666	9//0	9//0	760520000	24	49			-1	31688000	2294300	1697500	2668500	647830	1531900	867070	682620	1834800	903520			2070500	2051500	2563100	2076600	3089200	4026600	2682700	42025000	41467000	41103000	27820000	42563000	24484000	40421000	37460000	39445000
GL50803_15317-t26_1-p1|GL50803_15317-t26_1		GL50803_15317-t26_1-p1|GL50803_15317-t26_1	GL50803_15317-t26_1-p1|GL50803_15317-t26_1	gene=GL50803_15317, organism=Giardia_Assemblage_A_isolate_WB, gene_product=High cysteine membrane protein Group 1, transcript_product=High cysteine membrane protein Group 1, location=GLCHR04:2475999-2480846(-), protein_length=1615, sequence_SO=chromosome,	1	38	40.9	169.6	1615	0	323.31	9//0	9//0	14382000000	45	448			-1	319610000	22723000	23676000	24869000	19317000	19757000	22521000	16472000	15594000	13839000	10601000	19680000	15032000	18730000	14106000	18965000	12032000	13113000	18583000	955940000	937560000	964930000	984800000	966070000	1067400000	739630000	756630000	756480000	400850000	405480000
GL50803_15324-t26_1-p1|GL50803_15324-t26_1		GL50803_15324-t26_1-p1|GL50803_15324-t26_1	GL50803_15324-t26_1-p1|GL50803_15324-t26_1	gene=GL50803_15324, organism=Giardia_Assemblage_A_isolate_WB, gene_product=Nucleotide-binding protein 1, transcript_product=Nucleotide-binding protein 1, location=GLCHR02:322201-323319(+), protein_length=372, sequence_SO=chromosome, SO=protein_coding, is_p	1	7	48.4	40.034	372	0	69.322	9//0	9//0	1665800000	16	68			-1	104110000	4151700	3146400	4986800	1828400	2370600	1454300	14242000	4636700	5607300	2520300	9006100	13951000	6399400	5745500	9554700	3547200	5237100	5726600	57927000	56988000	52504000	49942000	50168000	70736000	120570000	74597000	71235000	54382000	68093000
GL50803_15334-t26_1-p1|GL50803_15334-t26_1		GL50803_15334-t26_1-p1|GL50803_15334-t26_1	GL50803_15334-t26_1-p1|GL50803_15334-t26_1	gene=GL50803_15334, organism=Giardia_Assemblage_A_isolate_WB, gene_product=hypothetical protein, transcript_product=hypothetical protein, location=GLCHR03:787029-792272(-), protein_length=1747, sequence_SO=chromosome, SO=protein_coding, is_pseudo=false	1	17	16.1	195.04	1747	0	82.556	9//0	9//0	1440700000	87	76			-1	16560000	338710	512550	350120	290260	164200	170600	327230	330860	152490	698940	1885300	1631900	1743000	1161700	1476500	2852000	1505800	967480	33645000	45759000	39329000	36956000	41492000	30976000	39739000	48737000	31189000	34618000	68855000
GL50803_15368-t26_1-p1|GL50803_15368-t26_1		GL50803_15368-t26_1-p1|GL50803_15368-t26_1	GL50803_15368-t26_1-p1|GL50803_15368-t26_1	gene=GL50803_15368, organism=Giardia_Assemblage_A_isolate_WB, gene_product=Katanin, transcript_product=Katanin, location=GLCHR05:3328661-3330190(+), protein_length=509, sequence_SO=chromosome, SO=protein_coding, is_pseudo=false	1	6	22.8	55.911	509	0	11.449	7//2	8//0	232110000	23	17			-1	10092000	179990	151100			101430	120180	185860	155510		1234300	1505200	1217500	1357600		1002900	1372200	1451000	56756										16895000	12092000
GL50803_15376-t26_1-p1|GL50803_15376-t26_1		GL50803_15376-t26_1-p1|GL50803_15376-t26_1	GL50803_15376-t26_1-p1|GL50803_15376-t26_1	gene=GL50803_15376, organism=Giardia_Assemblage_A_isolate_WB, gene_product=hypothetical protein, transcript_product=hypothetical protein, location=GLCHR05:3296454-3305189(-), protein_length=2911, sequence_SO=chromosome, SO=protein_coding, is_pseudo=false	1	4	1.9	322.82	2911	0	9.5136	4//5	9//0	598820000	131	18			-1	4571200	77749	61090	50224	42436	26806	21159	80264	28802	76040	589220	441520	567220	542380	360540	456850	382080	398450	368320	20279000	16545000	16007000	13180000	19299000	16321000	20401000	17628000	20580000	20341000	17550000
GL50803_15382-t26_1-p1|GL50803_15382-t26_1		GL50803_15382-t26_1-p1|GL50803_15382-t26_1	GL50803_15382-t26_1-p1|GL50803_15382-t26_1	gene=GL50803_15382, organism=Giardia_Assemblage_A_isolate_WB, gene_product=hypothetical protein, transcript_product=hypothetical protein, location=GLCHR04:2656367-2659750(+), protein_length=1127, sequence_SO=chromosome, SO=protein_coding, is_pseudo=false	1	2	3.5	123.86	1127	0.00246	2.2861	1//0	2//0	304000000	62	3			-1	4903200										2713700	2189500																	78974000	64325000
GL50803_15383-t26_1-p1|GL50803_15383-t26_1		GL50803_15383-t26_1-p1|GL50803_15383-t26_1	GL50803_15383-t26_1-p1|GL50803_15383-t26_1	gene=GL50803_15383, organism=Giardia_Assemblage_A_isolate_WB, gene_product=Peroxiredoxin 1, transcript_product=Peroxiredoxin 1, location=GLCHR04:2655449-2656189(-), protein_length=246, sequence_SO=chromosome, SO=protein_coding, is_pseudo=false	1	9	55.3	27.657	246	0	140.6	9//0	9//0	15673000000	15	259			-1	1044900000	42335000	40558000	39666000	34336000	30877000	31566000	42064000	43723000	41540000	71939000	84147000	81590000	80312000	84627000	76328000	82934000	72588000	63761000	624100000	615050000	658170000	615570000	619220000	625060000	600800000	633210000	657300000	565880000	650620000
GL50803_15397-t26_1-p1|GL50803_15397-t26_1		GL50803_15397-t26_1-p1|GL50803_15397-t26_1	GL50803_15397-t26_1-p1|GL50803_15397-t26_1	gene=GL50803_15397, organism=Giardia_Assemblage_A_isolate_WB, gene_product=Kinase, CMGC CDK, transcript_product=Kinase, CMGC CDK, location=GLCHR02:1237301-1238323(+), protein_length=340, sequence_SO=chromosome, SO=protein_coding, is_pseudo=false	1	15	55.9	38.147	340	0	126.21	9//0	9//0	5838900000	16	158			-1	364930000	8192700	7925400	6488900	8862600	7611300	7387300	8209200	9964200	10040000	29544000	44316000	35530000	29363000	31661000	25795000	32209000	33499000	28332000	226600000	207760000	224240000	204320000	225010000	218860000	184530000	208440000	180500000	180270000	214940000
GL50803_15398-t26_1-p1|GL50803_15398-t26_1		GL50803_15398-t26_1-p1|GL50803_15398-t26_1	GL50803_15398-t26_1-p1|GL50803_15398-t26_1	gene=GL50803_15398, organism=Giardia_Assemblage_A_isolate_WB, gene_product=Chaperone protein dnaJ, transcript_product=Chaperone protein dnaJ, location=GLCHR02:1231214-1232299(-), protein_length=361, sequence_SO=chromosome, SO=protein_coding, is_pseudo=fals	1	13	46.3	40.808	361	0	198.62	9//0	9//0	8659600000	16	210			-1	541220000	15894000	17687000	14816000	14722000	15697000	17444000	15479000	22553000	18897000	54994000	36614000	63501000	37208000	37058000	35570000	36933000	48865000	37292000	260260000	285720000	304470000	273390000	313780000	317750000	309380000	316740000	346650000	347040000	327640000
GL50803_15409-t26_1-p1|GL50803_15409-t26_1		GL50803_15409-t26_1-p1|GL50803_15409-t26_1	GL50803_15409-t26_1-p1|GL50803_15409-t26_1	gene=GL50803_15409, organism=Giardia_Assemblage_A_isolate_WB, gene_product=Kinase, NEK, transcript_product=Kinase, NEK, location=GLCHR02:126650-128197(+), protein_length=515, sequence_SO=chromosome, SO=protein_coding, is_pseudo=false	1	38	96.9	57.009	515	0	323.31	9//0	9//0	411710000000	22	2751			-1	18714000000	650140000	642210000	660050000	503770000	528800000	551330000	644020000	685320000	647480000	1883000000	1546500000	1700100000	1776500000	1337100000	1221000000	1265000000	1264400000	1207500000	15573000000	15984000000	16844000000	15083000000	16388000000	17172000000	16008000000	16486000000	16269000000	13963000000	13949000000
GL50803_15410-t26_1-p1|GL50803_15410-t26_1		GL50803_15410-t26_1-p1|GL50803_15410-t26_1	GL50803_15410-t26_1-p1|GL50803_15410-t26_1	gene=GL50803_15410, organism=Giardia_Assemblage_A_isolate_WB, gene_product=Ser/Thr protein kinase, transcript_product=Ser/Thr protein kinase, location=GLCHR02:125672-126529(+), protein_length=285, sequence_SO=chromosome, SO=protein_coding, is_pseudo=false	1	21	72.3	31.698	285	0	308.8	9//0	9//0	20380000000	14	472			-1	1455700000	67294000	63122000	56793000	46709000	48842000	48731000	62039000	61150000	58699000	106720000	120980000	114640000	95293000	102700000	101210000	107350000	97947000	95487000	850460000	857290000	888360000	768480000	806930000	816790000	875030000	857100000	875770000	673100000	763990000
GL50803_15411-t26_1-p1|GL50803_15411-t26_1		GL50803_15411-t26_1-p1|GL50803_15411-t26_1	GL50803_15411-t26_1-p1|GL50803_15411-t26_1	gene=GL50803_15411, organism=Giardia_Assemblage_A_isolate_WB, gene_product=Kinase, NEK-frag, transcript_product=Kinase, NEK-frag, location=GLCHR02:123579-125699(+), protein_length=706, sequence_SO=chromosome, SO=protein_coding, is_pseudo=false	1	40	72.4	78.005	706	0	323.31	9//0	9//0	104080000000	31	1450			-1	3357400000	133100000	126310000	126700000	96048000	102430000	93081000	121510000	126160000	109810000	275820000	268300000	274930000	281250000	250200000	260980000	228520000	254240000	228070000	4223800000	3947400000	4186600000	3667400000	3971200000	3883600000	3714500000	3698500000	3878400000	3797600000	3787700000
GL50803_15427-t26_1-p1|GL50803_15427-t26_1		GL50803_15427-t26_1-p1|GL50803_15427-t26_1	GL50803_15427-t26_1-p1|GL50803_15427-t26_1	gene=GL50803_15427, organism=Giardia_Assemblage_A_isolate_WB, gene_product=Giardia trophozoite antigen GTA-2, transcript_product=Giardia trophozoite antigen GTA-2, location=GLCHR03:946579-947289(-), protein_length=236, sequence_SO=chromosome, SO=protein_co	1	14	59.7	26.57	236	0	267.54	9//0	9//0	60319000000	11	469			-1	5483500000	192560000	201890000	194500000	170950000	144640000	141930000	225920000	193910000	181840000	397990000	399160000	464650000	476680000	447170000	426960000	397270000	412730000	412780000	2073900000	2332800000	2457700000	2215400000	2264200000	2303600000	2308900000	2378000000	2413700000	2114200000	2214700000
GL50803_15428-t26_1-p1|GL50803_15428-t26_1		GL50803_15428-t26_1-p1|GL50803_15428-t26_1	GL50803_15428-t26_1-p1|GL50803_15428-t26_1	gene=GL50803_15428, organism=Giardia_Assemblage_A_isolate_WB, gene_product=IFT complex B, transcript_product=IFT complex B, location=GLCHR03:947370-949388(-), protein_length=672, sequence_SO=chromosome, SO=protein_coding, is_pseudo=false	1	8	22.2	75.561	672	0	71.546	9//0	9//0	1529800000	37	57			-1	41346000	870230	1390600	1001500	1364800	429900	853760	1428000	1349200	581130	2711100		6490100	5172800	5077000	3501500	3382100	2622900	3119000	50924000	56282000	45721000	64670000	44226000	42989000	54132000	66606000	53835000	40397000
GL50803_15446-t26_1-p1|GL50803_15446-t26_1		GL50803_15446-t26_1-p1|GL50803_15446-t26_1	GL50803_15446-t26_1-p1|GL50803_15446-t26_1	gene=GL50803_15446, organism=Giardia_Assemblage_A_isolate_WB, gene_product=hypothetical protein, transcript_product=hypothetical protein, location=GLCHR04:1943184-1944200(-), protein_length=338, sequence_SO=chromosome, SO=protein_coding, is_pseudo=false	1	17	63	38.445	338	0	134.19	9//0	9//0	4499500000	18	172			-1	249970000	10646000	11306000	9349900	7779000	8912300	9676500	7285200	10427000	8220600	17821000	19288000	16280000	21307000	18372000	21612000	14575000	20905000	16210000	176740000	181610000	174410000	192560000	204570000	190780000	171850000	192200000	161580000	187710000	149490000
GL50803_15454-t26_1-p1|GL50803_15454-t26_1		GL50803_15454-t26_1-p1|GL50803_15454-t26_1	GL50803_15454-t26_1-p1|GL50803_15454-t26_1	gene=GL50803_15454, organism=Giardia_Assemblage_A_isolate_WB, gene_product=hypothetical protein, transcript_product=hypothetical protein, location=GLCHR04:1917997-1919439(+), protein_length=480, sequence_SO=chromosome, SO=protein_coding, is_pseudo=false	1	4	15	53.18	480	0	18.981	7//2	9//0	639820000	30	27			-1	21327000	603400	1582000	553580	909480	1578800	1763900	1697400	2211100	185250	342930	1098800	1550500	1550100	1290300	2079300	1004200	494160	832120	24976000	20482000	26509000	43513000	21293000	27801000	30774000	25061000	14754000	22345000	50872000
[truncated: 1,130 more rows]
[truncated: 41 more columns]

## Sheet: proteinGroups DE test
Leading_Protein	GN	Protein IDs	Majority protein IDs	Fasta headers	Number of proteins	Razor + unique peptides	Sequence coverage [%]	Mol. weight [kDa]	Sequence length	Q-value	Score	Num Ident byMSMS//byMatch WT	Num Ident byMSMS//byMatch GusA	Intensity	iBAQ peptides	MS/MS count	Only identified by site	Potential contaminant	Taxonomy IDs	iBAQ	iLFQ 1_WT_i01	iLFQ 1_WT_i02	iLFQ 1_WT_i03	iLFQ 2_WT_i01	iLFQ 2_WT_i02	iLFQ 2_WT_i03	iLFQ 3_WT_i01	iLFQ 3_WT_i02	iLFQ 3_WT_i03	iLFQ 4_GusA_i01	iLFQ 4_GusA_i02	iLFQ 4_GusA_i03	iLFQ 5_GusA_i01	iLFQ 5_GusA_i02	iLFQ 5_GusA_i03	iLFQ 6_GusA_i01	iLFQ 6_GusA_i02	iLFQ 6_GusA_i03	iiTop3 1_WT_i01	iiTop3 1_WT_i02	iiTop3 1_WT_i03	iiTop3 2_WT_i01	iiTop3 2_WT_i02	iiTop3 2_WT_i03	iiTop3 3_WT_i01	iiTop3 3_WT_i02	iiTop3 3_WT_i03	iiTop3 4_GusA_i01	iiTop3 4_GusA_i02
[truncated: 1,706 more rows]
[truncated: 36 more columns]

[truncated: 1 more sheets: Note]
